# Supplementary material for: Coexistence of coyotes (Canis latrans) and red foxes (Vulpes vulpes) in an urban landscape
Source: PLoS One. 2018 Jan 24;13(1):e0190971. doi: 10.1371/journal.pone.0190971 (PMC5783369; doi:10.1371/journal.pone.0190971)
Supplement: S1 File — (CSV) [file pone.0190971.s001.csv]

occurrenceID	basisOfRecord	eventDate	eventTime	kingdom	scientificName	UTME	UTMN	Zone	geodeticDatum	countryCode	individualCount
1:42033.5069444444	HumanObservation	1/29/15	12:10	Animalia	Vulpes vulpes	302688	4771857	15N	WGS84	US	1
1:42038.5013888889	HumanObservation	2/3/15	12:02	Animalia	Vulpes vulpes	303721	4770122	15N	WGS84	US	1
1:42048.6069444444	HumanObservation	2/13/15	14:34	Animalia	Vulpes vulpes	304436	4769888	15N	WGS84	US	1
1:42052.9305555556	HumanObservation	2/17/15	22:20	Animalia	Vulpes vulpes	305419	4769927	15N	WGS84	US	1
1:42060.9868055556	HumanObservation	2/25/15	23:41	Animalia	Vulpes vulpes	302818	4772428	15N	WGS84	US	1
1:42061.0368055556	HumanObservation	2/26/15	0:53	Animalia	Vulpes vulpes	304128	4772197	15N	WGS84	US	1
1:42061.0777777778	HumanObservation	2/26/15	1:52	Animalia	Vulpes vulpes	302248	4772831	15N	WGS84	US	1
1:42061.1194444444	HumanObservation	2/26/15	2:52	Animalia	Vulpes vulpes	302594	4772428	15N	WGS84	US	1
1:42061.1534722222	HumanObservation	2/26/15	3:41	Animalia	Vulpes vulpes	302630	4772554	15N	WGS84	US	1
1:42069.8583333333	HumanObservation	3/6/15	20:36	Animalia	Vulpes vulpes	305121	4770330	15N	WGS84	US	1
1:42069.9	HumanObservation	3/6/15	21:36	Animalia	Vulpes vulpes	305198	4769864	15N	WGS84	US	1
1:42075.8736111111	HumanObservation	3/12/15	20:58	Animalia	Vulpes vulpes	304250	4772177	15N	WGS84	US	1
1:42075.9152777778	HumanObservation	3/12/15	21:58	Animalia	Vulpes vulpes	304257	4772167	15N	WGS84	US	1
1:42075.9555555556	HumanObservation	3/12/15	22:56	Animalia	Vulpes vulpes	304263	4772189	15N	WGS84	US	1
1:42075.9930555556	HumanObservation	3/12/15	23:50	Animalia	Vulpes vulpes	304256	4772119	15N	WGS84	US	1
1:42082.8229166667	HumanObservation	3/19/15	19:45	Animalia	Vulpes vulpes	305137	4770577	15N	WGS84	US	1
1:42082.8701388889	HumanObservation	3/19/15	20:53	Animalia	Vulpes vulpes	305588	4770314	15N	WGS84	US	1
1:42082.9152777778	HumanObservation	3/19/15	21:58	Animalia	Vulpes vulpes	305856	4770889	15N	WGS84	US	1
1:42082.9493055556	HumanObservation	3/19/15	22:47	Animalia	Vulpes vulpes	306874	4772578	15N	WGS84	US	1
1:42082.9930555556	HumanObservation	3/19/15	23:50	Animalia	Vulpes vulpes	304279	4772147	15N	WGS84	US	1
1:42088.6777777778	HumanObservation	3/25/15	16:16	Animalia	Vulpes vulpes	303728	4771987	15N	WGS84	US	1
1:42089.8166666667	HumanObservation	3/26/15	19:36	Animalia	Vulpes vulpes	303306	4771603	15N	WGS84	US	1
1:42089.8506944444	HumanObservation	3/26/15	20:25	Animalia	Vulpes vulpes	303339	4771692	15N	WGS84	US	1
1:42089.9111111111	HumanObservation	3/26/15	21:52	Animalia	Vulpes vulpes	303008	4772412	15N	WGS84	US	1
1:42089.95	HumanObservation	3/26/15	22:48	Animalia	Vulpes vulpes	304305	4772129	15N	WGS84	US	1
1:42089.9784722222	HumanObservation	3/26/15	23:29	Animalia	Vulpes vulpes	304297	4772161	15N	WGS84	US	1
1:42094.84375	HumanObservation	3/31/15	20:15	Animalia	Vulpes vulpes	304102	4772253	15N	WGS84	US	1
1:42094.8826388889	HumanObservation	3/31/15	21:11	Animalia	Vulpes vulpes	303994	4772031	15N	WGS84	US	1
1:42094.9298611111	HumanObservation	3/31/15	22:19	Animalia	Vulpes vulpes	303664	4772193	15N	WGS84	US	1
1:42094.9638888889	HumanObservation	3/31/15	23:08	Animalia	Vulpes vulpes	303289	4772249	15N	WGS84	US	1
1:42095.0097222222	HumanObservation	4/1/15	0:14	Animalia	Vulpes vulpes	303202	4772306	15N	WGS84	US	1
1:42097.6388888889	HumanObservation	4/3/15	15:20	Animalia	Vulpes vulpes	303271	4772385	15N	WGS84	US	1
1:42100.8118055556	HumanObservation	4/6/15	19:29	Animalia	Vulpes vulpes	304348	4770411	15N	WGS84	US	1
2:42031.5118055556	HumanObservation	1/27/15	12:17	Animalia	Canis latrans	302022	4773114	15N	WGS84	US	1
2:42033.5208333333	HumanObservation	1/29/15	12:30	Animalia	Canis latrans	302306	4772847	15N	WGS84	US	1
2:42038.4409722222	HumanObservation	2/3/15	10:35	Animalia	Canis latrans	302255	4773226	15N	WGS84	US	1
2:42045.61875	HumanObservation	2/10/15	14:51	Animalia	Canis latrans	302390	4773637	15N	WGS84	US	1
2:42047.5423611111	HumanObservation	2/12/15	13:01	Animalia	Canis latrans	302489	4772825	15N	WGS84	US	1
2:42051.5097222222	HumanObservation	2/16/15	12:14	Animalia	Canis latrans	301958	4773202	15N	WGS84	US	1
2:42052.8819444444	HumanObservation	2/17/15	21:10	Animalia	Canis latrans	300955	4773025	15N	WGS84	US	1
2:42054.8555555556	HumanObservation	2/19/15	20:32	Animalia	Canis latrans	301149	4772941	15N	WGS84	US	1
2:42060.9993055556	HumanObservation	2/25/15	23:59	Animalia	Canis latrans	302170	4773663	15N	WGS84	US	1
2:42061.0506944444	HumanObservation	2/26/15	1:13	Animalia	Canis latrans	302155	4773491	15N	WGS84	US	1
2:42061.0881944444	HumanObservation	2/26/15	2:07	Animalia	Canis latrans	302361	4773294	15N	WGS84	US	1
2:42061.13125	HumanObservation	2/26/15	3:09	Animalia	Canis latrans	301981	4773715	15N	WGS84	US	1
2:42061.1652777778	HumanObservation	2/26/15	3:58	Animalia	Canis latrans	301963	4773070	15N	WGS84	US	1
2:42069.8138888889	HumanObservation	3/6/15	19:32	Animalia	Canis latrans	302423	4772775	15N	WGS84	US	1
2:42069.8527777778	HumanObservation	3/6/15	20:28	Animalia	Canis latrans	302413	4772993	15N	WGS84	US	1
2:42069.8972222222	HumanObservation	3/6/15	21:32	Animalia	Canis latrans	302517	4773048	15N	WGS84	US	1
2:42069.9451388889	HumanObservation	3/6/15	22:41	Animalia	Canis latrans	302420	4773418	15N	WGS84	US	1
2:42075.8375	HumanObservation	3/12/15	20:06	Animalia	Canis latrans	302102	4773573	15N	WGS84	US	1
2:42075.875	HumanObservation	3/12/15	21:00	Animalia	Canis latrans	302058	4773585	15N	WGS84	US	1
2:42075.9138888889	HumanObservation	3/12/15	21:56	Animalia	Canis latrans	302081	4773646	15N	WGS84	US	1
2:42075.9576388889	HumanObservation	3/12/15	22:59	Animalia	Canis latrans	302283	4773609	15N	WGS84	US	1
2:42075.9979166667	HumanObservation	3/12/15	23:57	Animalia	Canis latrans	302149	4773620	15N	WGS84	US	1
2:42088.5166666667	HumanObservation	3/25/15	12:24	Animalia	Canis latrans	301845	4773406	15N	WGS84	US	1
2:42089.83125	HumanObservation	3/26/15	19:57	Animalia	Canis latrans	301734	4773118	15N	WGS84	US	1
2:42089.8722222222	HumanObservation	3/26/15	20:56	Animalia	Canis latrans	301425	4772979	15N	WGS84	US	1
2:42089.91875	HumanObservation	3/26/15	22:03	Animalia	Canis latrans	301730	4772997	15N	WGS84	US	1
2:42089.9590277778	HumanObservation	3/26/15	23:01	Animalia	Canis latrans	302023	4773247	15N	WGS84	US	1
2:42089.9979166667	HumanObservation	3/26/15	23:57	Animalia	Canis latrans	301546	4773087	15N	WGS84	US	1
2:42094.8368055556	HumanObservation	3/31/15	20:05	Animalia	Canis latrans	301988	4773223	15N	WGS84	US	1
2:42094.9222222222	HumanObservation	3/31/15	22:08	Animalia	Canis latrans	302422	4773568	15N	WGS84	US	1
2:42094.9604166667	HumanObservation	3/31/15	23:03	Animalia	Canis latrans	302393	4773534	15N	WGS84	US	1
2:42094.9986111111	HumanObservation	3/31/15	23:58	Animalia	Canis latrans	301987	4773785	15N	WGS84	US	1
2:42097.45	HumanObservation	4/3/15	10:48	Animalia	Canis latrans	301836	4773070	15N	WGS84	US	1
2:42100.6006944444	HumanObservation	4/6/15	14:25	Animalia	Canis latrans	302076	4773649	15N	WGS84	US	1
2:42101.8631944444	HumanObservation	4/7/15	20:43	Animalia	Canis latrans	302316	4773710	15N	WGS84	US	1
2:42105.8395833333	HumanObservation	4/11/15	20:09	Animalia	Canis latrans	302179	4773640	15N	WGS84	US	1
2:42105.8840277778	HumanObservation	4/11/15	21:13	Animalia	Canis latrans	302243	4773299	15N	WGS84	US	1
2:42105.9243055556	HumanObservation	4/11/15	22:11	Animalia	Canis latrans	302272	4772844	15N	WGS84	US	1
2:42105.9722222222	HumanObservation	4/11/15	23:20	Animalia	Canis latrans	302089	4772949	15N	WGS84	US	1
2:42106.0097222222	HumanObservation	4/12/15	0:14	Animalia	Canis latrans	301967	4773136	15N	WGS84	US	1
2:42110.8326388889	HumanObservation	4/16/15	19:59	Animalia	Canis latrans	302195	4773955	15N	WGS84	US	1
2:42110.8729166667	HumanObservation	4/16/15	20:57	Animalia	Canis latrans	302177	4773814	15N	WGS84	US	1
2:42110.9159722222	HumanObservation	4/16/15	21:59	Animalia	Canis latrans	302092	4773643	15N	WGS84	US	1
2:42110.9604166667	HumanObservation	4/16/15	23:03	Animalia	Canis latrans	302167	4773813	15N	WGS84	US	1
2:42110.9965277778	HumanObservation	4/16/15	23:55	Animalia	Canis latrans	302374	4773330	15N	WGS84	US	1
2:42111.4048611111	HumanObservation	4/17/15	9:43	Animalia	Canis latrans	302679	4773349	15N	WGS84	US	1
2:42117.4972222222	HumanObservation	4/23/15	11:56	Animalia	Canis latrans	302137	4773770	15N	WGS84	US	1
2:42120.8354166667	HumanObservation	4/26/15	20:03	Animalia	Canis latrans	302073	4773651	15N	WGS84	US	1
2:42120.88125	HumanObservation	4/26/15	21:09	Animalia	Canis latrans	302020	4773626	15N	WGS84	US	1
2:42120.9208333333	HumanObservation	4/26/15	22:06	Animalia	Canis latrans	302158	4773639	15N	WGS84	US	1
2:42120.9569444444	HumanObservation	4/26/15	22:58	Animalia	Canis latrans	301991	4773446	15N	WGS84	US	1
2:42120.9958333333	HumanObservation	4/26/15	23:54	Animalia	Canis latrans	302317	4773486	15N	WGS84	US	1
2:42124.4215277778	HumanObservation	4/30/15	10:07	Animalia	Canis latrans	301984	4773266	15N	WGS84	US	1
2:42124.8319444444	HumanObservation	4/30/15	19:58	Animalia	Canis latrans	301641	4773144	15N	WGS84	US	1
2:42124.8763888889	HumanObservation	4/30/15	21:02	Animalia	Canis latrans	300947	4773106	15N	WGS84	US	1
2:42124.9222222222	HumanObservation	4/30/15	22:08	Animalia	Canis latrans	302065	4773310	15N	WGS84	US	1
2:42124.9597222222	HumanObservation	4/30/15	23:02	Animalia	Canis latrans	302371	4773627	15N	WGS84	US	1
2:42125.0006944444	HumanObservation	5/1/15	0:01	Animalia	Canis latrans	302461	4773304	15N	WGS84	US	1
2:42128.9201388889	HumanObservation	5/4/15	22:05	Animalia	Canis latrans	302339	4773149	15N	WGS84	US	1
2:42128.9597222222	HumanObservation	5/4/15	23:02	Animalia	Canis latrans	302249	4773232	15N	WGS84	US	1
2:42129.0006944444	HumanObservation	5/5/15	0:01	Animalia	Canis latrans	302258	4773771	15N	WGS84	US	1
2:42129.0416666667	HumanObservation	5/5/15	1:00	Animalia	Canis latrans	302274	4773147	15N	WGS84	US	1
2:42129.0784722222	HumanObservation	5/5/15	1:53	Animalia	Canis latrans	302254	4773196	15N	WGS84	US	1
2:42130.2861111111	HumanObservation	5/6/15	6:52	Animalia	Canis latrans	302201	4773529	15N	WGS84	US	1
2:42136.8361111111	HumanObservation	5/12/15	20:04	Animalia	Canis latrans	302242	4773402	15N	WGS84	US	1
2:42136.8763888889	HumanObservation	5/12/15	21:02	Animalia	Canis latrans	302230	4773591	15N	WGS84	US	1
2:42136.9159722222	HumanObservation	5/12/15	21:59	Animalia	Canis latrans	302155	4773602	15N	WGS84	US	1
2:42136.9611111111	HumanObservation	5/12/15	23:04	Animalia	Canis latrans	302135	4773525	15N	WGS84	US	1
2:42137.0083333333	HumanObservation	5/13/15	0:12	Animalia	Canis latrans	302229	4773768	15N	WGS84	US	1
2:42137.3923611111	HumanObservation	5/13/15	9:25	Animalia	Canis latrans	302327	4773383	15N	WGS84	US	1
2:42143.3875	HumanObservation	5/19/15	9:18	Animalia	Canis latrans	302169	4773125	15N	WGS84	US	1
2:42146.0097222222	HumanObservation	5/22/15	0:14	Animalia	Canis latrans	302230	4773698	15N	WGS84	US	1
2:42146.0541666667	HumanObservation	5/22/15	1:18	Animalia	Canis latrans	302472	4773255	15N	WGS84	US	1
2:42146.0979166667	HumanObservation	5/22/15	2:21	Animalia	Canis latrans	302299	4773415	15N	WGS84	US	1
2:42146.1409722222	HumanObservation	5/22/15	3:23	Animalia	Canis latrans	302117	4773324	15N	WGS84	US	1
2:42146.1819444444	HumanObservation	5/22/15	4:22	Animalia	Canis latrans	302429	4773436	15N	WGS84	US	1
2:42151.84375	HumanObservation	5/27/15	20:15	Animalia	Canis latrans	302106	4773586	15N	WGS84	US	1
2:42151.8993055556	HumanObservation	5/27/15	21:35	Animalia	Canis latrans	302246	4773240	15N	WGS84	US	1
2:42151.9444444444	HumanObservation	5/27/15	22:40	Animalia	Canis latrans	302123	4773544	15N	WGS84	US	1
2:42151.9833333333	HumanObservation	5/27/15	23:36	Animalia	Canis latrans	302032	4773724	15N	WGS84	US	1
2:42152.0243055556	HumanObservation	5/28/15	0:35	Animalia	Canis latrans	302266	4773349	15N	WGS84	US	1
2:42152.3298611111	HumanObservation	5/28/15	7:55	Animalia	Canis latrans	302110	4773102	15N	WGS84	US	1
2:42159.3145833333	HumanObservation	6/4/15	7:33	Animalia	Canis latrans	302239	4773848	15N	WGS84	US	1
2:42160.0645833333	HumanObservation	6/5/15	1:33	Animalia	Canis latrans	302085	4773429	15N	WGS84	US	1
2:42160.1	HumanObservation	6/5/15	2:24	Animalia	Canis latrans	302247	4773100	15N	WGS84	US	1
2:42160.1381944444	HumanObservation	6/5/15	3:19	Animalia	Canis latrans	302030	4773079	15N	WGS84	US	1
2:42160.1819444444	HumanObservation	6/5/15	4:22	Animalia	Canis latrans	301689	4772961	15N	WGS84	US	1
2:42160.2194444444	HumanObservation	6/5/15	5:16	Animalia	Canis latrans	302265	4773293	15N	WGS84	US	1
2:42163.8930555556	HumanObservation	6/8/15	21:26	Animalia	Canis latrans	302079	4773863	15N	WGS84	US	1
2:42163.9409722222	HumanObservation	6/8/15	22:35	Animalia	Canis latrans	301970	4773233	15N	WGS84	US	1
2:42163.9736111111	HumanObservation	6/8/15	23:22	Animalia	Canis latrans	301894	4773259	15N	WGS84	US	1
2:42164.0222222222	HumanObservation	6/9/15	0:32	Animalia	Canis latrans	302243	4773102	15N	WGS84	US	1
2:42167.4083333333	HumanObservation	6/12/15	9:48	Animalia	Canis latrans	302139	4773171	15N	WGS84	US	1
2:42180.8347222222	HumanObservation	6/25/15	20:02	Animalia	Canis latrans	302214	4773945	15N	WGS84	US	1
2:42180.8715277778	HumanObservation	6/25/15	20:55	Animalia	Canis latrans	302211	4773691	15N	WGS84	US	1
2:42180.9118055556	HumanObservation	6/25/15	21:53	Animalia	Canis latrans	302153	4773459	15N	WGS84	US	1
2:42180.9597222222	HumanObservation	6/25/15	23:02	Animalia	Canis latrans	302546	4773231	15N	WGS84	US	1
2:42180.9972222222	HumanObservation	6/25/15	23:56	Animalia	Canis latrans	302256	4773073	15N	WGS84	US	1
2:42186.0381944444	HumanObservation	7/1/15	0:55	Animalia	Canis latrans	302135	4773293	15N	WGS84	US	1
2:42186.1159722222	HumanObservation	7/1/15	2:47	Animalia	Canis latrans	300777	4772404	15N	WGS84	US	1
2:42186.1527777778	HumanObservation	7/1/15	3:40	Animalia	Canis latrans	301580	4772968	15N	WGS84	US	1
2:42186.1909722222	HumanObservation	7/1/15	4:35	Animalia	Canis latrans	301958	4773330	15N	WGS84	US	1
2:42186.2270833333	HumanObservation	7/1/15	5:27	Animalia	Canis latrans	302387	4773385	15N	WGS84	US	1
2:42193.8576388889	HumanObservation	7/8/15	20:35	Animalia	Canis latrans	302029	4773344	15N	WGS84	US	1
2:42193.8993055556	HumanObservation	7/8/15	21:35	Animalia	Canis latrans	301950	4773001	15N	WGS84	US	1
2:42193.9423611111	HumanObservation	7/8/15	22:37	Animalia	Canis latrans	302459	4772998	15N	WGS84	US	1
2:42193.9777777778	HumanObservation	7/8/15	23:28	Animalia	Canis latrans	302388	4773072	15N	WGS84	US	1
2:42194.0166666667	HumanObservation	7/9/15	0:24	Animalia	Canis latrans	302025	4773199	15N	WGS84	US	1
2:42201.0541666667	HumanObservation	7/16/15	1:18	Animalia	Canis latrans	302039	4773135	15N	WGS84	US	1
2:42201.0902777778	HumanObservation	7/16/15	2:10	Animalia	Canis latrans	302035	4773230	15N	WGS84	US	1
2:42201.1319444444	HumanObservation	7/16/15	3:10	Animalia	Canis latrans	302376	4773150	15N	WGS84	US	1
2:42201.1756944444	HumanObservation	7/16/15	4:13	Animalia	Canis latrans	302421	4773161	15N	WGS84	US	1
2:42201.2166666667	HumanObservation	7/16/15	5:12	Animalia	Canis latrans	302376	4773414	15N	WGS84	US	1
2:42207.2659722222	HumanObservation	7/22/15	6:23	Animalia	Canis latrans	302089	4773235	15N	WGS84	US	1
2:42207.3020833333	HumanObservation	7/22/15	7:15	Animalia	Canis latrans	302398	4773270	15N	WGS84	US	1
2:42207.3548611111	HumanObservation	7/22/15	8:31	Animalia	Canis latrans	302533	4773151	15N	WGS84	US	1
2:42207.39375	HumanObservation	7/22/15	9:27	Animalia	Canis latrans	302532	4773168	15N	WGS84	US	1
2:42207.4243055556	HumanObservation	7/22/15	10:11	Animalia	Canis latrans	302420	4772992	15N	WGS84	US	1
2:42215.8513888889	HumanObservation	7/30/15	20:26	Animalia	Canis latrans	302217	4773904	15N	WGS84	US	1
2:42215.8972222222	HumanObservation	7/30/15	21:32	Animalia	Canis latrans	302275	4773605	15N	WGS84	US	1
2:42215.9409722222	HumanObservation	7/30/15	22:35	Animalia	Canis latrans	302268	4773115	15N	WGS84	US	1
2:42215.9763888889	HumanObservation	7/30/15	23:26	Animalia	Canis latrans	302415	4773380	15N	WGS84	US	1
2:42216.0090277778	HumanObservation	7/31/15	0:13	Animalia	Canis latrans	302243	4773484	15N	WGS84	US	1
2:42228.6298611111	HumanObservation	8/12/15	15:07	Animalia	Canis latrans	302034	4773910	15N	WGS84	US	1
2:42228.675	HumanObservation	8/12/15	16:12	Animalia	Canis latrans	302150	4773964	15N	WGS84	US	1
2:42228.7201388889	HumanObservation	8/12/15	17:17	Animalia	Canis latrans	302143	4773913	15N	WGS84	US	1
2:42228.7604166667	HumanObservation	8/12/15	18:15	Animalia	Canis latrans	301978	4773876	15N	WGS84	US	1
2:42228.8027777778	HumanObservation	8/12/15	19:16	Animalia	Canis latrans	302153	4773839	15N	WGS84	US	1
2:42235.8555555556	HumanObservation	8/19/15	20:32	Animalia	Canis latrans	301515	4773042	15N	WGS84	US	1
2:42235.8909722222	HumanObservation	8/19/15	21:23	Animalia	Canis latrans	301589	4773059	15N	WGS84	US	1
2:42235.9375	HumanObservation	8/19/15	22:30	Animalia	Canis latrans	300925	4772904	15N	WGS84	US	1
2:42235.9861111111	HumanObservation	8/19/15	23:40	Animalia	Canis latrans	300940	4773294	15N	WGS84	US	1
2:42236.0631944444	HumanObservation	8/20/15	1:31	Animalia	Canis latrans	301141	4773119	15N	WGS84	US	1
2:42243.0569444444	HumanObservation	8/27/15	1:22	Animalia	Canis latrans	300982	4773236	15N	WGS84	US	1
2:42243.0951388889	HumanObservation	8/27/15	2:17	Animalia	Canis latrans	301603	4773751	15N	WGS84	US	1
2:42243.1298611111	HumanObservation	8/27/15	3:07	Animalia	Canis latrans	302107	4773481	15N	WGS84	US	1
2:42243.1763888889	HumanObservation	8/27/15	4:14	Animalia	Canis latrans	301991	4773500	15N	WGS84	US	1
2:42243.2194444444	HumanObservation	8/27/15	5:16	Animalia	Canis latrans	302008	4773361	15N	WGS84	US	1
2:42250.2479166667	HumanObservation	9/3/15	5:57	Animalia	Canis latrans	301630	4773150	15N	WGS84	US	1
2:42250.2909722222	HumanObservation	9/3/15	6:59	Animalia	Canis latrans	301023	4773031	15N	WGS84	US	1
2:42250.3326388889	HumanObservation	9/3/15	7:59	Animalia	Canis latrans	301631	4773013	15N	WGS84	US	1
2:42250.3729166667	HumanObservation	9/3/15	8:57	Animalia	Canis latrans	301459	4773122	15N	WGS84	US	1
2:42250.4138888889	HumanObservation	9/3/15	9:56	Animalia	Canis latrans	301638	4773172	15N	WGS84	US	1
2:42256.8472222222	HumanObservation	9/9/15	20:20	Animalia	Canis latrans	301963	4773090	15N	WGS84	US	1
2:42256.8965277778	HumanObservation	9/9/15	21:31	Animalia	Canis latrans	302098	4773246	15N	WGS84	US	1
2:42256.9361111111	HumanObservation	9/9/15	22:28	Animalia	Canis latrans	302388	4773362	15N	WGS84	US	1
2:42256.9833333333	HumanObservation	9/9/15	23:36	Animalia	Canis latrans	302197	4773680	15N	WGS84	US	1
2:42257.0263888889	HumanObservation	9/10/15	0:38	Animalia	Canis latrans	302198	4773711	15N	WGS84	US	1
2:42262.0555555556	HumanObservation	9/15/15	1:20	Animalia	Canis latrans	302119	4773231	15N	WGS84	US	1
2:42262.0944444444	HumanObservation	9/15/15	2:16	Animalia	Canis latrans	301974	4773137	15N	WGS84	US	1
2:42262.1430555556	HumanObservation	9/15/15	3:26	Animalia	Canis latrans	301070	4773117	15N	WGS84	US	1
2:42262.1798611111	HumanObservation	9/15/15	4:19	Animalia	Canis latrans	301427	4773378	15N	WGS84	US	1
2:42262.2208333333	HumanObservation	9/15/15	5:18	Animalia	Canis latrans	301312	4773546	15N	WGS84	US	1
2:42271.6243055556	HumanObservation	9/24/15	14:59	Animalia	Canis latrans	301489	4773019	15N	WGS84	US	1
2:42271.675	HumanObservation	9/24/15	16:12	Animalia	Canis latrans	301720	4773106	15N	WGS84	US	1
2:42271.7152777778	HumanObservation	9/24/15	17:10	Animalia	Canis latrans	301714	4773109	15N	WGS84	US	1
2:42271.7590277778	HumanObservation	9/24/15	18:13	Animalia	Canis latrans	301680	4773053	15N	WGS84	US	1
2:42271.8027777778	HumanObservation	9/24/15	19:16	Animalia	Canis latrans	301652	4772992	15N	WGS84	US	1
2:42277.3395833333	HumanObservation	9/30/15	8:09	Animalia	Canis latrans	302019	4773653	15N	WGS84	US	1
2:42277.38125	HumanObservation	9/30/15	9:09	Animalia	Canis latrans	301931	4773732	15N	WGS84	US	1
2:42277.4229166667	HumanObservation	9/30/15	10:09	Animalia	Canis latrans	302072	4773585	15N	WGS84	US	1
2:42277.4645833333	HumanObservation	9/30/15	11:09	Animalia	Canis latrans	302380	4773399	15N	WGS84	US	1
2:42277.50625	HumanObservation	9/30/15	12:09	Animalia	Canis latrans	302026	4773204	15N	WGS84	US	1
2:42283.0430555556	HumanObservation	10/6/15	1:02	Animalia	Canis latrans	302178	4773257	15N	WGS84	US	1
2:42283.1	HumanObservation	10/6/15	2:24	Animalia	Canis latrans	300385	4772964	15N	WGS84	US	1
2:42283.1409722222	HumanObservation	10/6/15	3:23	Animalia	Canis latrans	300483	4773045	15N	WGS84	US	1
2:42283.1756944444	HumanObservation	10/6/15	4:13	Animalia	Canis latrans	300115	4772518	15N	WGS84	US	1
2:42283.2277777778	HumanObservation	10/6/15	5:28	Animalia	Canis latrans	300300	4772881	15N	WGS84	US	1
2:42290.6493055556	HumanObservation	10/13/15	15:35	Animalia	Canis latrans	302490	4773326	15N	WGS84	US	1
2:42290.69375	HumanObservation	10/13/15	16:39	Animalia	Canis latrans	302403	4773510	15N	WGS84	US	1
2:42290.7354166667	HumanObservation	10/13/15	17:39	Animalia	Canis latrans	302320	4773310	15N	WGS84	US	1
2:42290.7798611111	HumanObservation	10/13/15	18:43	Animalia	Canis latrans	302185	4773727	15N	WGS84	US	1
2:42290.8263888889	HumanObservation	10/13/15	19:50	Animalia	Canis latrans	301976	4773816	15N	WGS84	US	1
2:42297.8555555556	HumanObservation	10/20/15	20:32	Animalia	Canis latrans	302188	4773682	15N	WGS84	US	1
2:42297.8916666667	HumanObservation	10/20/15	21:24	Animalia	Canis latrans	301904	4773758	15N	WGS84	US	1
2:42297.9291666667	HumanObservation	10/20/15	22:18	Animalia	Canis latrans	301587	4773134	15N	WGS84	US	1
2:42297.9819444444	HumanObservation	10/20/15	23:34	Animalia	Canis latrans	300757	4773069	15N	WGS84	US	1
2:42298.0291666667	HumanObservation	10/21/15	0:42	Animalia	Canis latrans	300951	4773219	15N	WGS84	US	1
2:42304.0486111111	HumanObservation	10/27/15	1:10	Animalia	Canis latrans	302401	4773483	15N	WGS84	US	1
2:42304.0805555556	HumanObservation	10/27/15	1:56	Animalia	Canis latrans	302342	4773333	15N	WGS84	US	1
2:42304.1270833333	HumanObservation	10/27/15	3:03	Animalia	Canis latrans	302233	4773161	15N	WGS84	US	1
2:42304.1638888889	HumanObservation	10/27/15	3:56	Animalia	Canis latrans	302311	4773232	15N	WGS84	US	1
2:42304.20625	HumanObservation	10/27/15	4:57	Animalia	Canis latrans	302299	4773409	15N	WGS84	US	1
2:42312.2534722222	HumanObservation	11/4/15	6:05	Animalia	Canis latrans	301549	4773075	15N	WGS84	US	1
2:42312.2944444444	HumanObservation	11/4/15	7:04	Animalia	Canis latrans	301548	4772974	15N	WGS84	US	1
2:42312.3347222222	HumanObservation	11/4/15	8:02	Animalia	Canis latrans	301645	4773069	15N	WGS84	US	1
2:42312.3958333333	HumanObservation	11/4/15	9:30	Animalia	Canis latrans	301782	4773092	15N	WGS84	US	1
2:42312.4354166667	HumanObservation	11/4/15	10:27	Animalia	Canis latrans	301776	4773088	15N	WGS84	US	1
2:42320.8347222222	HumanObservation	11/12/15	20:02	Animalia	Canis latrans	302325	4773300	15N	WGS84	US	1
2:42320.8743055556	HumanObservation	11/12/15	20:59	Animalia	Canis latrans	302290	4773379	15N	WGS84	US	1
2:42320.9159722222	HumanObservation	11/12/15	21:59	Animalia	Canis latrans	302256	4773385	15N	WGS84	US	1
2:42320.9590277778	HumanObservation	11/12/15	23:01	Animalia	Canis latrans	302140	4773202	15N	WGS84	US	1
2:42321.0013888889	HumanObservation	11/13/15	0:02	Animalia	Canis latrans	302030	4773224	15N	WGS84	US	1
2:42328.0395833333	HumanObservation	11/20/15	0:57	Animalia	Canis latrans	302108	4773508	15N	WGS84	US	1
2:42328.1625	HumanObservation	11/20/15	3:54	Animalia	Canis latrans	301128	4773170	15N	WGS84	US	1
2:42328.1777777778	HumanObservation	11/20/15	4:16	Animalia	Canis latrans	301087	4773267	15N	WGS84	US	1
2:42328.2	HumanObservation	11/20/15	4:48	Animalia	Canis latrans	302109	4773780	15N	WGS84	US	1
2:42328.2125	HumanObservation	11/20/15	5:06	Animalia	Canis latrans	301042	4772976	15N	WGS84	US	1
2:42332.6180555556	HumanObservation	11/24/15	14:50	Animalia	Canis latrans	302120	4773644	15N	WGS84	US	1
2:42332.6555555556	HumanObservation	11/24/15	15:44	Animalia	Canis latrans	302105	4773642	15N	WGS84	US	1
2:42332.6944444444	HumanObservation	11/24/15	16:40	Animalia	Canis latrans	302096	4773652	15N	WGS84	US	1
2:42332.7381944444	HumanObservation	11/24/15	17:43	Animalia	Canis latrans	302148	4773224	15N	WGS84	US	1
2:42332.7798611111	HumanObservation	11/24/15	18:43	Animalia	Canis latrans	302023	4773623	15N	WGS84	US	1
2:42339.8659722222	HumanObservation	12/1/15	20:47	Animalia	Canis latrans	302309	4773546	15N	WGS84	US	1
2:42339.9152777778	HumanObservation	12/1/15	21:58	Animalia	Canis latrans	302185	4773761	15N	WGS84	US	1
2:42339.9513888889	HumanObservation	12/1/15	22:50	Animalia	Canis latrans	302461	4773304	15N	WGS84	US	1
2:42339.9972222222	HumanObservation	12/1/15	23:56	Animalia	Canis latrans	302003	4773271	15N	WGS84	US	1
2:42340.04375	HumanObservation	12/2/15	1:03	Animalia	Canis latrans	300968	4772929	15N	WGS84	US	1
2:42346.1347222222	HumanObservation	12/8/15	3:14	Animalia	Canis latrans	301707	4772558	15N	WGS84	US	1
2:42346.1916666667	HumanObservation	12/8/15	4:36	Animalia	Canis latrans	302006	4773507	15N	WGS84	US	1
2:42346.2305555556	HumanObservation	12/8/15	5:32	Animalia	Canis latrans	302327	4773129	15N	WGS84	US	1
2:42346.2604166667	HumanObservation	12/8/15	6:15	Animalia	Canis latrans	302310	4773130	15N	WGS84	US	1
2:42346.2909722222	HumanObservation	12/8/15	6:59	Animalia	Canis latrans	301950	4773087	15N	WGS84	US	1
2:42354.24375	HumanObservation	12/16/15	5:51	Animalia	Canis latrans	302236	4773787	15N	WGS84	US	1
2:42354.2888888889	HumanObservation	12/16/15	6:56	Animalia	Canis latrans	302182	4773710	15N	WGS84	US	1
2:42354.3333333333	HumanObservation	12/16/15	8:00	Animalia	Canis latrans	302301	4773688	15N	WGS84	US	1
2:42354.3743055556	HumanObservation	12/16/15	8:59	Animalia	Canis latrans	302273	4773764	15N	WGS84	US	1
2:42354.4166666667	HumanObservation	12/16/15	10:00	Animalia	Canis latrans	302204	4773747	15N	WGS84	US	1
2:42360.8354166667	HumanObservation	12/22/15	20:03	Animalia	Canis latrans	302266	4773398	15N	WGS84	US	1
2:42360.8777777778	HumanObservation	12/22/15	21:04	Animalia	Canis latrans	302314	4773677	15N	WGS84	US	1
2:42360.9208333333	HumanObservation	12/22/15	22:06	Animalia	Canis latrans	302176	4773328	15N	WGS84	US	1
2:42360.9631944444	HumanObservation	12/22/15	23:07	Animalia	Canis latrans	302435	4773539	15N	WGS84	US	1
2:42361.9993055556	HumanObservation	12/23/15	23:59	Animalia	Canis latrans	302248	4773245	15N	WGS84	US	1
2:42367.4965277778	HumanObservation	12/29/15	11:55	Animalia	Canis latrans	302193	4773907	15N	WGS84	US	1
2:42375.6111111111	HumanObservation	1/6/16	14:40	Animalia	Canis latrans	302059	4773107	15N	WGS84	US	1
2:42375.6541666667	HumanObservation	1/6/16	15:42	Animalia	Canis latrans	302053	4773116	15N	WGS84	US	1
2:42375.6951388889	HumanObservation	1/6/16	16:41	Animalia	Canis latrans	302095	4773107	15N	WGS84	US	1
2:42375.7361111111	HumanObservation	1/6/16	17:40	Animalia	Canis latrans	302276	4773540	15N	WGS84	US	1
2:42375.7791666667	HumanObservation	1/6/16	18:42	Animalia	Canis latrans	301562	4773705	15N	WGS84	US	1
2:42379.8368055556	HumanObservation	1/10/16	20:05	Animalia	Canis latrans	302339	4772984	15N	WGS84	US	1
2:42379.8715277778	HumanObservation	1/10/16	20:55	Animalia	Canis latrans	302398	4772865	15N	WGS84	US	1
2:42379.9152777778	HumanObservation	1/10/16	21:58	Animalia	Canis latrans	302449	4772987	15N	WGS84	US	1
2:42379.9513888889	HumanObservation	1/10/16	22:50	Animalia	Canis latrans	302416	4772828	15N	WGS84	US	1
2:42379.9979166667	HumanObservation	1/10/16	23:57	Animalia	Canis latrans	302438	4772679	15N	WGS84	US	1
2:42388.03125	HumanObservation	1/19/16	0:45	Animalia	Canis latrans	302317	4773076	15N	WGS84	US	1
2:42388.0763888889	HumanObservation	1/19/16	1:50	Animalia	Canis latrans	301926	4773017	15N	WGS84	US	1
2:42388.1576388889	HumanObservation	1/19/16	3:47	Animalia	Canis latrans	301095	4772895	15N	WGS84	US	1
2:42388.2090277778	HumanObservation	1/19/16	5:01	Animalia	Canis latrans	301105	4772914	15N	WGS84	US	1
2:42388.2659722222	HumanObservation	1/19/16	6:23	Animalia	Canis latrans	302428	4772756	15N	WGS84	US	1
2:42395.6395833333	HumanObservation	1/26/16	15:21	Animalia	Canis latrans	301968	4773100	15N	WGS84	US	1
2:42395.6826388889	HumanObservation	1/26/16	16:23	Animalia	Canis latrans	301985	4773108	15N	WGS84	US	1
2:42395.7222222222	HumanObservation	1/26/16	17:20	Animalia	Canis latrans	301982	4773094	15N	WGS84	US	1
2:42395.7645833333	HumanObservation	1/26/16	18:21	Animalia	Canis latrans	302001	4773128	15N	WGS84	US	1
2:42395.8055555556	HumanObservation	1/26/16	19:20	Animalia	Canis latrans	302117	4773249	15N	WGS84	US	1
2:42401.8152777778	HumanObservation	2/1/16	19:34	Animalia	Canis latrans	302238	4773597	15N	WGS84	US	1
2:42401.8590277778	HumanObservation	2/1/16	20:37	Animalia	Canis latrans	302204	4773693	15N	WGS84	US	1
2:42401.89375	HumanObservation	2/1/16	21:27	Animalia	Canis latrans	302321	4773529	15N	WGS84	US	1
2:42401.9416666667	HumanObservation	2/1/16	22:36	Animalia	Canis latrans	302729	4773230	15N	WGS84	US	1
2:42402.0020833333	HumanObservation	2/2/16	0:03	Animalia	Canis latrans	302132	4772816	15N	WGS84	US	1
2:42411.0340277778	HumanObservation	2/11/16	0:49	Animalia	Canis latrans	302314	4773125	15N	WGS84	US	1
2:42411.0944444444	HumanObservation	2/11/16	2:16	Animalia	Canis latrans	301378	4772920	15N	WGS84	US	1
2:42411.1354166667	HumanObservation	2/11/16	3:15	Animalia	Canis latrans	302539	4772968	15N	WGS84	US	1
2:42411.1798611111	HumanObservation	2/11/16	4:19	Animalia	Canis latrans	302959	4772923	15N	WGS84	US	1
2:42411.2145833333	HumanObservation	2/11/16	5:09	Animalia	Canis latrans	302382	4773164	15N	WGS84	US	1
2:42412.3277777778	HumanObservation	2/12/16	7:52	Animalia	Canis latrans	302261	4773335	15N	WGS84	US	1
2:42415.3708333333	HumanObservation	2/15/16	8:54	Animalia	Canis latrans	302347	4773540	15N	WGS84	US	1
2:42415.4111111111	HumanObservation	2/15/16	9:52	Animalia	Canis latrans	302486	4773459	15N	WGS84	US	1
2:42421.8402777778	HumanObservation	2/21/16	20:10	Animalia	Canis latrans	302164	4773903	15N	WGS84	US	1
2:42421.8826388889	HumanObservation	2/21/16	21:11	Animalia	Canis latrans	302022	4773730	15N	WGS84	US	1
2:42421.9423611111	HumanObservation	2/21/16	22:37	Animalia	Canis latrans	302647	4772730	15N	WGS84	US	1
2:42422.0041666667	HumanObservation	2/22/16	0:06	Animalia	Canis latrans	302034	4773675	15N	WGS84	US	1
2:42422.0520833333	HumanObservation	2/22/16	1:15	Animalia	Canis latrans	301506	4772940	15N	WGS84	US	1
2:42430.0215277778	HumanObservation	3/1/16	0:31	Animalia	Canis latrans	302213	4773357	15N	WGS84	US	1
2:42430.0666666667	HumanObservation	3/1/16	1:36	Animalia	Canis latrans	302139	4773586	15N	WGS84	US	1
2:42430.1076388889	HumanObservation	3/1/16	2:35	Animalia	Canis latrans	302826	4773289	15N	WGS84	US	1
2:42430.1486111111	HumanObservation	3/1/16	3:34	Animalia	Canis latrans	302326	4773070	15N	WGS84	US	1
2:42430.1888888889	HumanObservation	3/1/16	4:32	Animalia	Canis latrans	302408	4773558	15N	WGS84	US	1
2:42436.81875	HumanObservation	3/7/16	19:39	Animalia	Canis latrans	302262	4773745	15N	WGS84	US	1
2:42436.8590277778	HumanObservation	3/7/16	20:37	Animalia	Canis latrans	302217	4773458	15N	WGS84	US	1
2:42436.9034722222	HumanObservation	3/7/16	21:41	Animalia	Canis latrans	302075	4773477	15N	WGS84	US	1
2:42436.9472222222	HumanObservation	3/7/16	22:44	Animalia	Canis latrans	302026	4773559	15N	WGS84	US	1
2:42436.9944444444	HumanObservation	3/7/16	23:52	Animalia	Canis latrans	300745	4773051	15N	WGS84	US	1
2:42447.8506944444	HumanObservation	3/18/16	20:25	Animalia	Canis latrans	302019	4773970	15N	WGS84	US	1
2:42447.8909722222	HumanObservation	3/18/16	21:23	Animalia	Canis latrans	302035	4773138	15N	WGS84	US	1
2:42447.9305555556	HumanObservation	3/18/16	22:20	Animalia	Canis latrans	302037	4773202	15N	WGS84	US	1
2:42447.9729166667	HumanObservation	3/18/16	23:21	Animalia	Canis latrans	302011	4773157	15N	WGS84	US	1
2:42448.0222222222	HumanObservation	3/19/16	0:32	Animalia	Canis latrans	300779	4773072	15N	WGS84	US	1
2:42450.0416666667	HumanObservation	3/21/16	1:00	Animalia	Canis latrans	302102	4773691	15N	WGS84	US	1
2:42450.0854166667	HumanObservation	3/21/16	2:03	Animalia	Canis latrans	302359	4773612	15N	WGS84	US	1
2:42450.16875	HumanObservation	3/21/16	4:03	Animalia	Canis latrans	302351	4773340	15N	WGS84	US	1
2:42450.2055555556	HumanObservation	3/21/16	4:56	Animalia	Canis latrans	302045	4773309	15N	WGS84	US	1
2:42450.2506944444	HumanObservation	3/21/16	6:01	Animalia	Canis latrans	302003	4773597	15N	WGS84	US	1
2:42457.2152777778	HumanObservation	3/28/16	5:10	Animalia	Canis latrans	302350	4773351	15N	WGS84	US	1
2:42457.2569444444	HumanObservation	3/28/16	6:10	Animalia	Canis latrans	302535	4773337	15N	WGS84	US	1
2:42457.3041666667	HumanObservation	3/28/16	7:18	Animalia	Canis latrans	302022	4773128	15N	WGS84	US	1
2:42457.3395833333	HumanObservation	3/28/16	8:09	Animalia	Canis latrans	301961	4773108	15N	WGS84	US	1
2:42457.3805555556	HumanObservation	3/28/16	9:08	Animalia	Canis latrans	301950	4773099	15N	WGS84	US	1
2:42463.84375	HumanObservation	4/3/16	20:15	Animalia	Canis latrans	302311	4773169	15N	WGS84	US	1
2:42463.8868055556	HumanObservation	4/3/16	21:17	Animalia	Canis latrans	302277	4773389	15N	WGS84	US	1
2:42463.9416666667	HumanObservation	4/3/16	22:36	Animalia	Canis latrans	302263	4773202	15N	WGS84	US	1
2:42463.9680555556	HumanObservation	4/3/16	23:14	Animalia	Canis latrans	302064	4773424	15N	WGS84	US	1
2:42464.0097222222	HumanObservation	4/4/16	0:14	Animalia	Canis latrans	302127	4773302	15N	WGS84	US	1
2:42472.0541666667	HumanObservation	4/12/16	1:18	Animalia	Canis latrans	301974	4773254	15N	WGS84	US	1
2:42472.0958333333	HumanObservation	4/12/16	2:18	Animalia	Canis latrans	302666	4773335	15N	WGS84	US	1
2:42472.1423611111	HumanObservation	4/12/16	3:25	Animalia	Canis latrans	302563	4773444	15N	WGS84	US	1
2:42472.1881944444	HumanObservation	4/12/16	4:31	Animalia	Canis latrans	300579	4772765	15N	WGS84	US	1
2:42472.2270833333	HumanObservation	4/12/16	5:27	Animalia	Canis latrans	300303	4772782	15N	WGS84	US	1
2:42479.6319444444	HumanObservation	4/19/16	15:10	Animalia	Canis latrans	302010	4773850	15N	WGS84	US	1
2:42479.6743055556	HumanObservation	4/19/16	16:11	Animalia	Canis latrans	301995	4773817	15N	WGS84	US	1
2:42479.7159722222	HumanObservation	4/19/16	17:11	Animalia	Canis latrans	301994	4773834	15N	WGS84	US	1
2:42479.7569444444	HumanObservation	4/19/16	18:10	Animalia	Canis latrans	302069	4773869	15N	WGS84	US	1
2:42479.8034722222	HumanObservation	4/19/16	19:17	Animalia	Canis latrans	302018	4773892	15N	WGS84	US	1
2:42485.8145833333	HumanObservation	4/25/16	19:33	Animalia	Canis latrans	302418	4773296	15N	WGS84	US	1
2:42485.8597222222	HumanObservation	4/25/16	20:38	Animalia	Canis latrans	301844	4773006	15N	WGS84	US	1
2:42485.9006944444	HumanObservation	4/25/16	21:37	Animalia	Canis latrans	301403	4773238	15N	WGS84	US	1
2:42485.9423611111	HumanObservation	4/25/16	22:37	Animalia	Canis latrans	301600	4772993	15N	WGS84	US	1
2:42485.99375	HumanObservation	4/25/16	23:51	Animalia	Canis latrans	301550	4773006	15N	WGS84	US	1
2:42493.0138888889	HumanObservation	5/3/16	0:20	Animalia	Canis latrans	302376	4773247	15N	WGS84	US	1
2:42493.0715277778	HumanObservation	5/3/16	1:43	Animalia	Canis latrans	301904	4773141	15N	WGS84	US	1
2:42493.1027777778	HumanObservation	5/3/16	2:28	Animalia	Canis latrans	302174	4773106	15N	WGS84	US	1
2:42493.1513888889	HumanObservation	5/3/16	3:38	Animalia	Canis latrans	302346	4773094	15N	WGS84	US	1
2:42493.1930555556	HumanObservation	5/3/16	4:38	Animalia	Canis latrans	302335	4773103	15N	WGS84	US	1
2:42500.2423611111	HumanObservation	5/10/16	5:49	Animalia	Canis latrans	302175	4773740	15N	WGS84	US	1
2:42500.2861111111	HumanObservation	5/10/16	6:52	Animalia	Canis latrans	302136	4773722	15N	WGS84	US	1
2:42500.3291666667	HumanObservation	5/10/16	7:54	Animalia	Canis latrans	302164	4773750	15N	WGS84	US	1
2:42500.3701388889	HumanObservation	5/10/16	8:53	Animalia	Canis latrans	302160	4773761	15N	WGS84	US	1
2:42500.4138888889	HumanObservation	5/10/16	9:56	Animalia	Canis latrans	302111	4773724	15N	WGS84	US	1
2:42508.8326388889	HumanObservation	5/18/16	19:59	Animalia	Canis latrans	302127	4773721	15N	WGS84	US	1
2:42508.8770833333	HumanObservation	5/18/16	21:03	Animalia	Canis latrans	302054	4773767	15N	WGS84	US	1
2:42508.9430555556	HumanObservation	5/18/16	22:38	Animalia	Canis latrans	302263	4773740	15N	WGS84	US	1
2:42508.9673611111	HumanObservation	5/18/16	23:13	Animalia	Canis latrans	302027	4773855	15N	WGS84	US	1
2:42509.0097222222	HumanObservation	5/19/16	0:14	Animalia	Canis latrans	301991	4773750	15N	WGS84	US	1
2:42515.0291666667	HumanObservation	5/25/16	0:42	Animalia	Canis latrans	302198	4773713	15N	WGS84	US	1
2:42515.0652777778	HumanObservation	5/25/16	1:34	Animalia	Canis latrans	302206	4773366	15N	WGS84	US	1
2:42515.1083333333	HumanObservation	5/25/16	2:36	Animalia	Canis latrans	302085	4773574	15N	WGS84	US	1
2:42515.1506944444	HumanObservation	5/25/16	3:37	Animalia	Canis latrans	302050	4773156	15N	WGS84	US	1
2:42515.1916666667	HumanObservation	5/25/16	4:36	Animalia	Canis latrans	302034	4773118	15N	WGS84	US	1
2:42524.6166666667	HumanObservation	6/3/16	14:48	Animalia	Canis latrans	302251	4773149	15N	WGS84	US	1
2:42524.6604166667	HumanObservation	6/3/16	15:51	Animalia	Canis latrans	302270	4773163	15N	WGS84	US	1
2:42524.7013888889	HumanObservation	6/3/16	16:50	Animalia	Canis latrans	302245	4773160	15N	WGS84	US	1
2:42524.7486111111	HumanObservation	6/3/16	17:58	Animalia	Canis latrans	302244	4773131	15N	WGS84	US	1
2:42524.7916666667	HumanObservation	6/3/16	19:00	Animalia	Canis latrans	302233	4773164	15N	WGS84	US	1
2:42530.8166666667	HumanObservation	6/9/16	19:36	Animalia	Canis latrans	301468	4773105	15N	WGS84	US	1
2:42530.8590277778	HumanObservation	6/9/16	20:37	Animalia	Canis latrans	301474	4773084	15N	WGS84	US	1
2:42530.9034722222	HumanObservation	6/9/16	21:41	Animalia	Canis latrans	301468	4773082	15N	WGS84	US	1
2:42530.9486111111	HumanObservation	6/9/16	22:46	Animalia	Canis latrans	301529	4773026	15N	WGS84	US	1
2:42530.9965277778	HumanObservation	6/9/16	23:55	Animalia	Canis latrans	301034	4772863	15N	WGS84	US	1
2:42535.0243055556	HumanObservation	6/14/16	0:35	Animalia	Canis latrans	301619	4772911	15N	WGS84	US	1
2:42535.06875	HumanObservation	6/14/16	1:39	Animalia	Canis latrans	301830	4773079	15N	WGS84	US	1
2:42535.10625	HumanObservation	6/14/16	2:33	Animalia	Canis latrans	301592	4772968	15N	WGS84	US	1
2:42535.1486111111	HumanObservation	6/14/16	3:34	Animalia	Canis latrans	301259	4773144	15N	WGS84	US	1
2:42535.1951388889	HumanObservation	6/14/16	4:41	Animalia	Canis latrans	301899	4773302	15N	WGS84	US	1
2:42541.2451388889	HumanObservation	6/20/16	5:53	Animalia	Canis latrans	302030	4773208	15N	WGS84	US	1
2:42541.2916666667	HumanObservation	6/20/16	7:00	Animalia	Canis latrans	302054	4773206	15N	WGS84	US	1
2:42541.33125	HumanObservation	6/20/16	7:57	Animalia	Canis latrans	302078	4773200	15N	WGS84	US	1
2:42541.3763888889	HumanObservation	6/20/16	9:02	Animalia	Canis latrans	302055	4773211	15N	WGS84	US	1
2:42541.4194444444	HumanObservation	6/20/16	10:04	Animalia	Canis latrans	302012	4773211	15N	WGS84	US	1
2:42548.8263888889	HumanObservation	6/27/16	19:50	Animalia	Canis latrans	302190	4773240	15N	WGS84	US	1
2:42548.8701388889	HumanObservation	6/27/16	20:53	Animalia	Canis latrans	301991	4773095	15N	WGS84	US	1
2:42548.9125	HumanObservation	6/27/16	21:54	Animalia	Canis latrans	302051	4773346	15N	WGS84	US	1
2:42548.9576388889	HumanObservation	6/27/16	22:59	Animalia	Canis latrans	302102	4773443	15N	WGS84	US	1
2:42548.9993055556	HumanObservation	6/27/16	23:59	Animalia	Canis latrans	302214	4773452	15N	WGS84	US	1
2:42556.0451388889	HumanObservation	7/5/16	1:05	Animalia	Canis latrans	301821	4773001	15N	WGS84	US	1
2:42556.0895833333	HumanObservation	7/5/16	2:09	Animalia	Canis latrans	301282	4772954	15N	WGS84	US	1
2:42556.1333333333	HumanObservation	7/5/16	3:12	Animalia	Canis latrans	301586	4773164	15N	WGS84	US	1
2:42556.175	HumanObservation	7/5/16	4:12	Animalia	Canis latrans	301338	4773150	15N	WGS84	US	1
2:42556.2180555556	HumanObservation	7/5/16	5:14	Animalia	Canis latrans	302112	4773481	15N	WGS84	US	1
2:42563.611111111	HumanObservation	7/12/16	14:40	Animalia	Canis latrans	302095.5576	4773845.342	15N	WGS84	US	1
2:42563.654861111	HumanObservation	7/12/16	15:43	Animalia	Canis latrans	302060.0592	4773823.412	15N	WGS84	US	1
2:42563.701388889	HumanObservation	7/12/16	16:50	Animalia	Canis latrans	302071.5829	4773807.314	15N	WGS84	US	1
2:42563.742361111	HumanObservation	7/12/16	17:49	Animalia	Canis latrans	302124.8499	4773856.51	15N	WGS84	US	1
2:42563.783333333	HumanObservation	7/12/16	18:48	Animalia	Canis latrans	302079.4612	4773845.644	15N	WGS84	US	1
2:42578.0402777778	HumanObservation	7/27/16	0:58	Animalia	Canis latrans	302169.5	4773325	15N	WGS84	US	1
2:42578.0826388889	HumanObservation	7/27/16	1:59	Animalia	Canis latrans	301813.5	4773290	15N	WGS84	US	1
2:42578.1236111111	HumanObservation	7/27/16	2:58	Animalia	Canis latrans	301777.4	4773170	15N	WGS84	US	1
2:42578.1652777778	HumanObservation	7/27/16	3:58	Animalia	Canis latrans	301311.5	4772973	15N	WGS84	US	1
2:42578.2125	HumanObservation	7/27/16	5:06	Animalia	Canis latrans	301252.7	4773108	15N	WGS84	US	1
2:42584.2548611111	HumanObservation	8/2/16	6:07	Animalia	Canis latrans	301965.3	4773741	15N	WGS84	US	1
2:42584.3020833333	HumanObservation	8/2/16	7:15	Animalia	Canis latrans	301717.5	4773110	15N	WGS84	US	1
2:42584.3402777778	HumanObservation	8/2/16	8:10	Animalia	Canis latrans	301853.5	4773098	15N	WGS84	US	1
2:42584.3819444444	HumanObservation	8/2/16	9:10	Animalia	Canis latrans	301672.5	4773101	15N	WGS84	US	1
2:42584.4229166667	HumanObservation	8/2/16	10:09	Animalia	Canis latrans	301639.5	4773192	15N	WGS84	US	1
2:42592.8090277778	HumanObservation	8/10/16	19:25	Animalia	Canis latrans	301281.2659	4773421.818	15N	WGS84	US	1
2:42592.8506944444	HumanObservation	8/10/16	20:25	Animalia	Canis latrans	301282.5738	4773041.055	15N	WGS84	US	1
2:42592.8930555556	HumanObservation	8/10/16	21:26	Animalia	Canis latrans	301712.4794	4773263.241	15N	WGS84	US	1
2:42592.9340277778	HumanObservation	8/10/16	22:25	Animalia	Canis latrans	302353.1178	4773137.413	15N	WGS84	US	1
2:42592.9756944444	HumanObservation	8/10/16	23:25	Animalia	Canis latrans	302281.4065	4773332.988	15N	WGS84	US	1
2:42598.0284722222	HumanObservation	8/16/16	0:41	Animalia	Canis latrans	302036.3	4773389	15N	WGS84	US	1
2:42598.0694444444	HumanObservation	8/16/16	1:40	Animalia	Canis latrans	302003.3	4773309	15N	WGS84	US	1
2:42598.1104166667	HumanObservation	8/16/16	2:39	Animalia	Canis latrans	301570.9	4773083	15N	WGS84	US	1
2:42598.1506944444	HumanObservation	8/16/16	3:37	Animalia	Canis latrans	301581.5	4773156	15N	WGS84	US	1
2:42598.1951388889	HumanObservation	8/16/16	4:41	Animalia	Canis latrans	301445.5	4773242	15N	WGS84	US	1
2:42606.5993055556	HumanObservation	8/24/16	14:23	Animalia	Canis latrans	302129.4409	4773270.456	15N	WGS84	US	1
2:42606.6423611111	HumanObservation	8/24/16	15:25	Animalia	Canis latrans	302130.771	4773269.655	15N	WGS84	US	1
2:42606.6840277778	HumanObservation	8/24/16	16:25	Animalia	Canis latrans	302253.9131	4773492.144	15N	WGS84	US	1
2:42606.7270833333	HumanObservation	8/24/16	17:27	Animalia	Canis latrans	302226.7858	4773583.886	15N	WGS84	US	1
2:42606.7680555556	HumanObservation	8/24/16	18:26	Animalia	Canis latrans	302226.2709	4773569.014	15N	WGS84	US	1
2:42612.8409722222	HumanObservation	8/30/16	20:11	Animalia	Canis latrans	301423.6905	4773062.249	15N	WGS84	US	1
2:42612.8840277778	HumanObservation	8/30/16	21:13	Animalia	Canis latrans	301357.8636	4773036.42	15N	WGS84	US	1
2:42612.9263888889	HumanObservation	8/30/16	22:14	Animalia	Canis latrans	301142.85	4773174.117	15N	WGS84	US	1
2:42612.96875	HumanObservation	8/30/16	23:15	Animalia	Canis latrans	301906	4773224	15N	WGS84	US	1
2:42613.0090277778	HumanObservation	8/31/16	0:13	Animalia	Canis latrans	302135.8181	4773498.755	15N	WGS84	US	1
2:42620.0597222222	HumanObservation	9/7/16	1:26	Animalia	Canis latrans	302365.6	4773231	15N	WGS84	US	1
2:42620.1027777778	HumanObservation	9/7/16	2:28	Animalia	Canis latrans	302294.8	4773242	15N	WGS84	US	1
2:42620.1402777778	HumanObservation	9/7/16	3:22	Animalia	Canis latrans	302288.1	4773197	15N	WGS84	US	1
2:42620.1875	HumanObservation	9/7/16	4:30	Animalia	Canis latrans	302242.7	4773519	15N	WGS84	US	1
2:42620.2270833333	HumanObservation	9/7/16	5:27	Animalia	Canis latrans	302187.7	4773484	15N	WGS84	US	1
2:42627.2444444444	HumanObservation	9/14/16	5:52	Animalia	Canis latrans	300035.7	4772361	15N	WGS84	US	1
2:42627.2861111111	HumanObservation	9/14/16	6:52	Animalia	Canis latrans	300314	4772853	15N	WGS84	US	1
2:42627.3305555556	HumanObservation	9/14/16	7:56	Animalia	Canis latrans	301004.8	4772852	15N	WGS84	US	1
2:42627.3736111111	HumanObservation	9/14/16	8:58	Animalia	Canis latrans	301005.2	4772853	15N	WGS84	US	1
2:42627.41319444	HumanObservation	9/14/16	9:55	Animalia	Canis latrans	301005.2	4772853	15N	WGS84	US	1
2:42633.842361111	HumanObservation	9/20/16	20:13	Animalia	Canis latrans	302023.7609	4773731.49	15N	WGS84	US	1
2:42633.84375	HumanObservation	9/20/16	20:15	Animalia	Canis latrans	301950.5736	4773672.945	15N	WGS84	US	1
2:42633.925694444	HumanObservation	9/20/16	22:13	Animalia	Canis latrans	301885.6693	4773366.739	15N	WGS84	US	1
2:42633.966666667	HumanObservation	9/20/16	23:12	Animalia	Canis latrans	301955.6061	4773397.498	15N	WGS84	US	1
2:42634.011805556	HumanObservation	9/21/16	0:17	Animalia	Canis latrans	302259.4962	4773797.906	15N	WGS84	US	1
2:42640.055555556	HumanObservation	9/27/16	1:20	Animalia	Canis latrans	300930.5067	4772853.706	15N	WGS84	US	1
2:42640.097222222	HumanObservation	9/27/16	2:20	Animalia	Canis latrans	299774.9351	4772530.503	15N	WGS84	US	1
2:42640.1375	HumanObservation	9/27/16	3:18	Animalia	Canis latrans	299462.496	4772347.58	15N	WGS84	US	1
2:42640.179861111	HumanObservation	9/27/16	4:19	Animalia	Canis latrans	299386	4772452	15N	WGS84	US	1
2:42640.226388889	HumanObservation	9/27/16	5:26	Animalia	Canis latrans	299833.6527	4772373.672	15N	WGS84	US	1
2:42649.6104166667	HumanObservation	10/6/16	14:39	Animalia	Canis latrans	301538.7	4773042	15N	WGS84	US	1
2:42649.6493055556	HumanObservation	10/6/16	15:35	Animalia	Canis latrans	301538.7	4773042	15N	WGS84	US	1
2:42649.6916666667	HumanObservation	10/6/16	16:36	Animalia	Canis latrans	301538.7	4773042	15N	WGS84	US	1
2:42649.73125	HumanObservation	10/6/16	17:33	Animalia	Canis latrans	301538.7	4773042	15N	WGS84	US	1
2:42649.7729166667	HumanObservation	10/6/16	18:33	Animalia	Canis latrans	301538.7	4773042	15N	WGS84	US	1
2:42656.8243056	HumanObservation	10/13/16	19:47	Animalia	Canis latrans	302222.1	4773568	15N	WGS84	US	1
2:42656.8611111	HumanObservation	10/13/16	20:40	Animalia	Canis latrans	302211.8	4773502	15N	WGS84	US	1
2:42656.8986111	HumanObservation	10/13/16	21:34	Animalia	Canis latrans	302140.8	4773597	15N	WGS84	US	1
2:42656.9402778	HumanObservation	10/13/16	22:34	Animalia	Canis latrans	302187.4	4773314	15N	WGS84	US	1
2:42656.9854167	HumanObservation	10/13/16	23:39	Animalia	Canis latrans	302138.4	4773754	15N	WGS84	US	1
2:42663.019444444	HumanObservation	10/20/16	0:28	Animalia	Canis latrans	302143.4722	4773545.258	15N	WGS84	US	1
2:42663.060416667	HumanObservation	10/20/16	1:27	Animalia	Canis latrans	302035.5111	4773532.686	15N	WGS84	US	1
2:42663.104166667	HumanObservation	10/20/16	2:30	Animalia	Canis latrans	302166.5052	4773290.988	15N	WGS84	US	1
2:42663.145833333	HumanObservation	10/20/16	3:30	Animalia	Canis latrans	303016.8525	4772356.671	15N	WGS84	US	1
2:42663.1875	HumanObservation	10/20/16	4:30	Animalia	Canis latrans	300204.198	4772476.905	15N	WGS84	US	1
2:42668.24375	HumanObservation	10/25/16	5:51	Animalia	Canis latrans	302217	4773727	15N	WGS84	US	1
2:42668.286111	HumanObservation	10/25/16	6:52	Animalia	Canis latrans	302064.9	4773708	15N	WGS84	US	1
2:42668.326389	HumanObservation	10/25/16	7:50	Animalia	Canis latrans	302147.7	4773660	15N	WGS84	US	1
2:42668.369444	HumanObservation	10/25/16	8:52	Animalia	Canis latrans	302147.7	4773660	15N	WGS84	US	1
2:42668.411806	HumanObservation	10/25/16	9:53	Animalia	Canis latrans	302147.7	4773660	15N	WGS84	US	1
2:42675.811111111	HumanObservation	11/1/16	19:28	Animalia	Canis latrans	301961.3939	4773712.861	15N	WGS84	US	1
2:42675.855555556	HumanObservation	11/1/16	20:32	Animalia	Canis latrans	302016.5994	4773441.077	15N	WGS84	US	1
2:42675.893055556	HumanObservation	11/1/16	21:26	Animalia	Canis latrans	302144.8653	4773357.578	15N	WGS84	US	1
2:42675.934722222	HumanObservation	11/1/16	22:26	Animalia	Canis latrans	302201.7521	4773417.014	15N	WGS84	US	1
2:42675.979166667	HumanObservation	11/1/16	23:30	Animalia	Canis latrans	300835.8154	4773134.725	15N	WGS84	US	1
2:42681.011805556	HumanObservation	11/7/16	0:17	Animalia	Canis latrans	299814.8367	4772545.455	15N	WGS84	US	1
2:42681.060416667	HumanObservation	11/7/16	1:27	Animalia	Canis latrans	298865.7531	4772334.565	15N	WGS84	US	1
2:42681.1	HumanObservation	11/7/16	2:24	Animalia	Canis latrans	298833.8904	4772136.894	15N	WGS84	US	1
2:42681.143055556	HumanObservation	11/7/16	3:26	Animalia	Canis latrans	299451.4757	4772723.659	15N	WGS84	US	1
2:42681.184027778	HumanObservation	11/7/16	4:25	Animalia	Canis latrans	299369.0682	4772734.834	15N	WGS84	US	1
2:42691.807639	HumanObservation	11/17/16	19:23	Animalia	Canis latrans	302010.4	4773569	15N	WGS84	US	1
2:42691.857639	HumanObservation	11/17/16	20:35	Animalia	Canis latrans	302825.4	4773453	15N	WGS84	US	1
2:42691.902778	HumanObservation	11/17/16	21:40	Animalia	Canis latrans	301979.4	4773432	15N	WGS84	US	1
2:42691.942361	HumanObservation	11/17/16	22:37	Animalia	Canis latrans	302059.6	4773491	15N	WGS84	US	1
2:42692.011111	HumanObservation	11/18/16	0:16	Animalia	Canis latrans	299453	4772463	15N	WGS84	US	1
2:42697.016666667	HumanObservation	11/23/16	0:24	Animalia	Canis latrans	302124.7499	4773457.656	15N	WGS84	US	1
2:42697.057638889	HumanObservation	11/23/16	1:23	Animalia	Canis latrans	302109.0624	4773413.761	15N	WGS84	US	1
2:42697.097916667	HumanObservation	11/23/16	2:21	Animalia	Canis latrans	301243.1673	4772234.491	15N	WGS84	US	1
2:42697.145833333	HumanObservation	11/23/16	3:30	Animalia	Canis latrans	301531.3648	4772409.831	15N	WGS84	US	1
2:42697.188888889	HumanObservation	11/23/16	4:32	Animalia	Canis latrans	301539.0143	4773154.801	15N	WGS84	US	1
2:42702.613194444	HumanObservation	11/28/16	14:43	Animalia	Canis latrans	302091.757	4773735.192	15N	WGS84	US	1
2:42702.657638889	HumanObservation	11/28/16	15:47	Animalia	Canis latrans	302142.9879	4773615.446	15N	WGS84	US	1
2:42702.696527778	HumanObservation	11/28/16	16:43	Animalia	Canis latrans	301974.5924	4773540.493	15N	WGS84	US	1
2:42702.74375	HumanObservation	11/28/16	17:51	Animalia	Canis latrans	302053.162	4773625.103	15N	WGS84	US	1
2:42702.78125	HumanObservation	11/28/16	18:45	Animalia	Canis latrans	301993.2706	4773351.637	15N	WGS84	US	1
2:42714.865972222	HumanObservation	12/10/16	20:47	Animalia	Canis latrans	302278.1004	4773284.462	15N	WGS84	US	1
2:42714.903472222	HumanObservation	12/10/16	21:41	Animalia	Canis latrans	302182.0921	4772850.107	15N	WGS84	US	1
2:42714.945833333	HumanObservation	12/10/16	22:42	Animalia	Canis latrans	302154.5403	4772796.296	15N	WGS84	US	1
2:42714.986111111	HumanObservation	12/10/16	23:40	Animalia	Canis latrans	301949.8202	4773482.371	15N	WGS84	US	1
2:42716.041667	HumanObservation	12/12/16	1:00	Animalia	Canis latrans	301370.4	4772338	15N	WGS84	US	1
2:42716.089583	HumanObservation	12/12/16	2:09	Animalia	Canis latrans	301236.9	4772408	15N	WGS84	US	1
2:42716.128472	HumanObservation	12/12/16	3:05	Animalia	Canis latrans	301390.3	4772318	15N	WGS84	US	1
2:42716.16875	HumanObservation	12/12/16	4:03	Animalia	Canis latrans	301336.5	4772306	15N	WGS84	US	1
2:42716.209028	HumanObservation	12/12/16	5:01	Animalia	Canis latrans	301358	4772363	15N	WGS84	US	1
2:42723.225694	HumanObservation	12/19/16	5:25	Animalia	Canis latrans	302106.1	4773252	15N	WGS84	US	1
2:42723.265278	HumanObservation	12/19/16	6:22	Animalia	Canis latrans	302037.6	4773283	15N	WGS84	US	1
2:42723.304167	HumanObservation	12/19/16	7:18	Animalia	Canis latrans	301999.5	4773319	15N	WGS84	US	1
2:42723.344444	HumanObservation	12/19/16	8:16	Animalia	Canis latrans	302130.3	4773489	15N	WGS84	US	1
2:42723.385417	HumanObservation	12/19/16	9:15	Animalia	Canis latrans	302021.1	4773384	15N	WGS84	US	1
2:42733.8305555556	HumanObservation	12/29/16	19:56	Animalia	Canis latrans	302534.8	4773372	15N	WGS84	US	1
2:42733.8736111111	HumanObservation	12/29/16	20:58	Animalia	Canis latrans	302340.9	4773150	15N	WGS84	US	1
2:42733.9152777778	HumanObservation	12/29/16	21:58	Animalia	Canis latrans	302350.2	4773110	15N	WGS84	US	1
2:42733.9569444444	HumanObservation	12/29/16	22:58	Animalia	Canis latrans	302317.2	4773168	15N	WGS84	US	1
2:42733.9979166667	HumanObservation	12/29/16	23:57	Animalia	Canis latrans	302210.5	4773214	15N	WGS84	US	1
3:42047.5423611111	HumanObservation	2/12/15	13:01	Animalia	Canis latrans	302453	4772900	15N	WGS84	US	1
3:42051.5097222222	HumanObservation	2/16/15	12:14	Animalia	Canis latrans	301968	4773137	15N	WGS84	US	1
3:42052.8645833333	HumanObservation	2/17/15	20:45	Animalia	Canis latrans	302465	4772767	15N	WGS84	US	1
3:42054.8597222222	HumanObservation	2/19/15	20:38	Animalia	Canis latrans	301052	4772987	15N	WGS84	US	1
3:42060.9993055556	HumanObservation	2/25/15	23:59	Animalia	Canis latrans	302057	4773573	15N	WGS84	US	1
3:42061.0506944444	HumanObservation	2/26/15	1:13	Animalia	Canis latrans	302352	4773469	15N	WGS84	US	1
3:42061.0881944444	HumanObservation	2/26/15	2:07	Animalia	Canis latrans	302416	4773257	15N	WGS84	US	1
3:42061.13125	HumanObservation	2/26/15	3:09	Animalia	Canis latrans	301977	4773713	15N	WGS84	US	1
3:42061.1652777778	HumanObservation	2/26/15	3:58	Animalia	Canis latrans	301981	4773150	15N	WGS84	US	1
3:42069.8159722222	HumanObservation	3/6/15	19:35	Animalia	Canis latrans	302446	4772821	15N	WGS84	US	1
3:42069.8569444444	HumanObservation	3/6/15	20:34	Animalia	Canis latrans	302459	4772910	15N	WGS84	US	1
3:42069.8972222222	HumanObservation	3/6/15	21:32	Animalia	Canis latrans	302440	4773022	15N	WGS84	US	1
3:42069.9402777778	HumanObservation	3/6/15	22:34	Animalia	Canis latrans	302413	4773117	15N	WGS84	US	1
3:42075.8256944444	HumanObservation	3/12/15	19:49	Animalia	Canis latrans	302427	4772921	15N	WGS84	US	1
3:42075.8736111111	HumanObservation	3/12/15	20:58	Animalia	Canis latrans	302410	4773024	15N	WGS84	US	1
3:42075.9041666667	HumanObservation	3/12/15	21:42	Animalia	Canis latrans	302408	4773016	15N	WGS84	US	1
3:42075.9465277778	HumanObservation	3/12/15	22:43	Animalia	Canis latrans	302047	4773601	15N	WGS84	US	1
3:42075.9875	HumanObservation	3/12/15	23:42	Animalia	Canis latrans	302031	4773591	15N	WGS84	US	1
3:42088.5076388889	HumanObservation	3/25/15	12:11	Animalia	Canis latrans	302472	4772828	15N	WGS84	US	1
3:42089.8215277778	HumanObservation	3/26/15	19:43	Animalia	Canis latrans	302381	4773049	15N	WGS84	US	1
3:42089.8625	HumanObservation	3/26/15	20:42	Animalia	Canis latrans	302361	4773004	15N	WGS84	US	1
3:42089.9069444444	HumanObservation	3/26/15	21:46	Animalia	Canis latrans	302452	4772855	15N	WGS84	US	1
3:42089.9472222222	HumanObservation	3/26/15	22:44	Animalia	Canis latrans	302444	4772787	15N	WGS84	US	1
3:42089.9881944444	HumanObservation	3/26/15	23:43	Animalia	Canis latrans	302383	4772986	15N	WGS84	US	1
3:42094.8555555556	HumanObservation	3/31/15	20:32	Animalia	Canis latrans	302433	4772827	15N	WGS84	US	1
3:42094.8916666667	HumanObservation	3/31/15	21:24	Animalia	Canis latrans	302344	4772864	15N	WGS84	US	1
3:42094.9354166667	HumanObservation	3/31/15	22:27	Animalia	Canis latrans	302400	4772895	15N	WGS84	US	1
3:42094.9701388889	HumanObservation	3/31/15	23:17	Animalia	Canis latrans	302406	4772927	15N	WGS84	US	1
3:42095.0263888889	HumanObservation	4/1/15	0:38	Animalia	Canis latrans	302385	4772964	15N	WGS84	US	1
3:42100.5902777778	HumanObservation	4/6/15	14:10	Animalia	Canis latrans	302389	4773028	15N	WGS84	US	1
3:42101.8298611111	HumanObservation	4/7/15	19:55	Animalia	Canis latrans	302418	4772927	15N	WGS84	US	1
3:42105.8458333333	HumanObservation	4/11/15	20:18	Animalia	Canis latrans	302477	4772779	15N	WGS84	US	1
3:42105.8861111111	HumanObservation	4/11/15	21:16	Animalia	Canis latrans	302560	4773464	15N	WGS84	US	1
3:42105.9298611111	HumanObservation	4/11/15	22:19	Animalia	Canis latrans	301794	4773868	15N	WGS84	US	1
3:42105.9701388889	HumanObservation	4/11/15	23:17	Animalia	Canis latrans	302381	4773660	15N	WGS84	US	1
3:42106.0118055556	HumanObservation	4/12/15	0:17	Animalia	Canis latrans	302147	4773696	15N	WGS84	US	1
3:42110.8340277778	HumanObservation	4/16/15	20:01	Animalia	Canis latrans	302305	4773798	15N	WGS84	US	1
3:42110.8722222222	HumanObservation	4/16/15	20:56	Animalia	Canis latrans	302072	4773703	15N	WGS84	US	1
3:42110.9208333333	HumanObservation	4/16/15	22:06	Animalia	Canis latrans	302238	4773665	15N	WGS84	US	1
3:42110.9590277778	HumanObservation	4/16/15	23:01	Animalia	Canis latrans	302260	4773564	15N	WGS84	US	1
3:42110.9958333333	HumanObservation	4/16/15	23:54	Animalia	Canis latrans	302340	4773183	15N	WGS84	US	1
3:42111.4125	HumanObservation	4/17/15	9:54	Animalia	Canis latrans	302467	4772905	15N	WGS84	US	1
3:42117.4986111111	HumanObservation	4/23/15	11:58	Animalia	Canis latrans	302054	4773369	15N	WGS84	US	1
3:42120.8354166667	HumanObservation	4/26/15	20:03	Animalia	Canis latrans	302111	4773358	15N	WGS84	US	1
3:42120.8833333333	HumanObservation	4/26/15	21:12	Animalia	Canis latrans	302024	4773375	15N	WGS84	US	1
3:42120.9180555556	HumanObservation	4/26/15	22:02	Animalia	Canis latrans	302355	4773334	15N	WGS84	US	1
3:42120.9638888889	HumanObservation	4/26/15	23:08	Animalia	Canis latrans	302353	4773156	15N	WGS84	US	1
3:42120.9993055556	HumanObservation	4/26/15	23:59	Animalia	Canis latrans	301848	4773203	15N	WGS84	US	1
3:42124.4284722222	HumanObservation	4/30/15	10:17	Animalia	Canis latrans	302759	4773339	15N	WGS84	US	1
3:42124.8333333333	HumanObservation	4/30/15	20:00	Animalia	Canis latrans	302085	4773238	15N	WGS84	US	1
3:42124.8694444444	HumanObservation	4/30/15	20:52	Animalia	Canis latrans	302096	4773258	15N	WGS84	US	1
3:42124.9194444444	HumanObservation	4/30/15	22:04	Animalia	Canis latrans	302350	4773699	15N	WGS84	US	1
3:42124.9611111111	HumanObservation	4/30/15	23:04	Animalia	Canis latrans	302322	4773688	15N	WGS84	US	1
3:42124.9986111111	HumanObservation	4/30/15	23:58	Animalia	Canis latrans	302019	4773140	15N	WGS84	US	1
3:42128.9229166667	HumanObservation	5/4/15	22:09	Animalia	Canis latrans	302329	4773215	15N	WGS84	US	1
3:42128.9569444444	HumanObservation	5/4/15	22:58	Animalia	Canis latrans	302195	4773354	15N	WGS84	US	1
3:42128.9951388889	HumanObservation	5/4/15	23:53	Animalia	Canis latrans	302249	4773262	15N	WGS84	US	1
3:42129.0402777778	HumanObservation	5/5/15	0:58	Animalia	Canis latrans	302074	4773162	15N	WGS84	US	1
3:42129.0805555556	HumanObservation	5/5/15	1:56	Animalia	Canis latrans	302272	4773155	15N	WGS84	US	1
3:42130.3034722222	HumanObservation	5/6/15	7:17	Animalia	Canis latrans	302424	4772976	15N	WGS84	US	1
3:42136.85625	HumanObservation	5/12/15	20:33	Animalia	Canis latrans	302117	4773188	15N	WGS84	US	1
3:42136.8902777778	HumanObservation	5/12/15	21:22	Animalia	Canis latrans	302331	4773265	15N	WGS84	US	1
3:42136.9270833333	HumanObservation	5/12/15	22:15	Animalia	Canis latrans	302298	4773318	15N	WGS84	US	1
3:42136.9708333333	HumanObservation	5/12/15	23:18	Animalia	Canis latrans	302481	4773462	15N	WGS84	US	1
3:42137.0215277778	HumanObservation	5/13/15	0:31	Animalia	Canis latrans	302126	4773357	15N	WGS84	US	1
3:42137.39375	HumanObservation	5/13/15	9:27	Animalia	Canis latrans	302259	4773745	15N	WGS84	US	1
3:42143.3888888889	HumanObservation	5/19/15	9:20	Animalia	Canis latrans	302117	4773775	15N	WGS84	US	1
3:42146.0111111111	HumanObservation	5/22/15	0:16	Animalia	Canis latrans	301956	4773862	15N	WGS84	US	1
3:42146.0555555556	HumanObservation	5/22/15	1:20	Animalia	Canis latrans	302266	4773190	15N	WGS84	US	1
3:42146.0993055556	HumanObservation	5/22/15	2:23	Animalia	Canis latrans	302166	4773543	15N	WGS84	US	1
3:42146.1423611111	HumanObservation	5/22/15	3:25	Animalia	Canis latrans	302289	4773592	15N	WGS84	US	1
3:42146.1833333333	HumanObservation	5/22/15	4:24	Animalia	Canis latrans	302575	4773343	15N	WGS84	US	1
3:42151.84375	HumanObservation	5/27/15	20:15	Animalia	Canis latrans	302117	4773684	15N	WGS84	US	1
3:42151.8993055556	HumanObservation	5/27/15	21:35	Animalia	Canis latrans	302165	4773808	15N	WGS84	US	1
3:42151.9444444444	HumanObservation	5/27/15	22:40	Animalia	Canis latrans	301936	4773710	15N	WGS84	US	1
3:42151.9833333333	HumanObservation	5/27/15	23:36	Animalia	Canis latrans	302176	4773643	15N	WGS84	US	1
3:42152.0243055556	HumanObservation	5/28/15	0:35	Animalia	Canis latrans	302091	4773313	15N	WGS84	US	1
3:42152.33125	HumanObservation	5/28/15	7:57	Animalia	Canis latrans	302316	4773364	15N	WGS84	US	1
3:42159.3298611111	HumanObservation	6/4/15	7:55	Animalia	Canis latrans	302290	4773163	15N	WGS84	US	1
3:42160.0645833333	HumanObservation	6/5/15	1:33	Animalia	Canis latrans	302151	4773376	15N	WGS84	US	1
3:42160.1	HumanObservation	6/5/15	2:24	Animalia	Canis latrans	302232	4773303	15N	WGS84	US	1
3:42160.1444444444	HumanObservation	6/5/15	3:28	Animalia	Canis latrans	302031	4773077	15N	WGS84	US	1
3:42160.1819444444	HumanObservation	6/5/15	4:22	Animalia	Canis latrans	302171	4773212	15N	WGS84	US	1
3:42160.2194444444	HumanObservation	6/5/15	5:16	Animalia	Canis latrans	302058	4773336	15N	WGS84	US	1
3:42163.88125	HumanObservation	6/8/15	21:09	Animalia	Canis latrans	302117	4773436	15N	WGS84	US	1
3:42163.9215277778	HumanObservation	6/8/15	22:07	Animalia	Canis latrans	302096	4773770	15N	WGS84	US	1
3:42163.9569444444	HumanObservation	6/8/15	22:58	Animalia	Canis latrans	301974	4773234	15N	WGS84	US	1
3:42163.9993055556	HumanObservation	6/8/15	23:59	Animalia	Canis latrans	302141	4773139	15N	WGS84	US	1
3:42164.0423611111	HumanObservation	6/9/15	1:01	Animalia	Canis latrans	302071	4773149	15N	WGS84	US	1
3:42167.4083333333	HumanObservation	6/12/15	9:48	Animalia	Canis latrans	302080	4773272	15N	WGS84	US	1
3:42180.8347222222	HumanObservation	6/25/15	20:02	Animalia	Canis latrans	302300	4773109	15N	WGS84	US	1
3:42180.8715277778	HumanObservation	6/25/15	20:55	Animalia	Canis latrans	302435	4773167	15N	WGS84	US	1
3:42180.9118055556	HumanObservation	6/25/15	21:53	Animalia	Canis latrans	302025	4773708	15N	WGS84	US	1
3:42180.9597222222	HumanObservation	6/25/15	23:02	Animalia	Canis latrans	302342	4773714	15N	WGS84	US	1
3:42180.9972222222	HumanObservation	6/25/15	23:56	Animalia	Canis latrans	302017	4773347	15N	WGS84	US	1
3:42186.0458333333	HumanObservation	7/1/15	1:06	Animalia	Canis latrans	302204	4773207	15N	WGS84	US	1
3:42186.0951388889	HumanObservation	7/1/15	2:17	Animalia	Canis latrans	302269	4773154	15N	WGS84	US	1
3:42186.1368055556	HumanObservation	7/1/15	3:17	Animalia	Canis latrans	302291	4773388	15N	WGS84	US	1
3:42186.1777777778	HumanObservation	7/1/15	4:16	Animalia	Canis latrans	302235	4773457	15N	WGS84	US	1
3:42186.2152777778	HumanObservation	7/1/15	5:10	Animalia	Canis latrans	302036	4773265	15N	WGS84	US	1
3:42193.8458333333	HumanObservation	7/8/15	20:18	Animalia	Canis latrans	302427	4772978	15N	WGS84	US	1
3:42193.8958333333	HumanObservation	7/8/15	21:30	Animalia	Canis latrans	301997	4773275	15N	WGS84	US	1
3:42193.9423611111	HumanObservation	7/8/15	22:37	Animalia	Canis latrans	302304	4773054	15N	WGS84	US	1
3:42193.9791666667	HumanObservation	7/8/15	23:30	Animalia	Canis latrans	302263	4773071	15N	WGS84	US	1
3:42194.0159722222	HumanObservation	7/9/15	0:23	Animalia	Canis latrans	302651	4773359	15N	WGS84	US	1
3:42201.0555555556	HumanObservation	7/16/15	1:20	Animalia	Canis latrans	302034	4773421	15N	WGS84	US	1
3:42201.0916666667	HumanObservation	7/16/15	2:12	Animalia	Canis latrans	302609	4773298	15N	WGS84	US	1
3:42201.1326388889	HumanObservation	7/16/15	3:11	Animalia	Canis latrans	302371	4773534	15N	WGS84	US	1
3:42201.1770833333	HumanObservation	7/16/15	4:15	Animalia	Canis latrans	302199	4773569	15N	WGS84	US	1
3:42201.2180555556	HumanObservation	7/16/15	5:14	Animalia	Canis latrans	302370	4773136	15N	WGS84	US	1
3:42207.2791666667	HumanObservation	7/22/15	6:42	Animalia	Canis latrans	301131	4773460	15N	WGS84	US	1
3:42207.3048611111	HumanObservation	7/22/15	7:19	Animalia	Canis latrans	301581	4773110	15N	WGS84	US	1
3:42207.3513888889	HumanObservation	7/22/15	8:26	Animalia	Canis latrans	301372	4773042	15N	WGS84	US	1
3:42207.40625	HumanObservation	7/22/15	9:45	Animalia	Canis latrans	301184	4772955	15N	WGS84	US	1
3:42207.4347222222	HumanObservation	7/22/15	10:26	Animalia	Canis latrans	301118	4773162	15N	WGS84	US	1
3:42215.8458333333	HumanObservation	7/30/15	20:18	Animalia	Canis latrans	301994	4773357	15N	WGS84	US	1
3:42215.8986111111	HumanObservation	7/30/15	21:34	Animalia	Canis latrans	302238	4773509	15N	WGS84	US	1
3:42215.9416666667	HumanObservation	7/30/15	22:36	Animalia	Canis latrans	302291	4773119	15N	WGS84	US	1
3:42215.9763888889	HumanObservation	7/30/15	23:26	Animalia	Canis latrans	302286	4773481	15N	WGS84	US	1
3:42216.0097222222	HumanObservation	7/31/15	0:14	Animalia	Canis latrans	302208	4773608	15N	WGS84	US	1
3:42228.6215277778	HumanObservation	8/12/15	14:55	Animalia	Canis latrans	302010	4772905	15N	WGS84	US	1
3:42228.6673611111	HumanObservation	8/12/15	16:01	Animalia	Canis latrans	302011	4772921	15N	WGS84	US	1
3:42228.7118055556	HumanObservation	8/12/15	17:05	Animalia	Canis latrans	302043	4772902	15N	WGS84	US	1
3:42228.7520833333	HumanObservation	8/12/15	18:03	Animalia	Canis latrans	302012	4772925	15N	WGS84	US	1
3:42228.7930555556	HumanObservation	8/12/15	19:02	Animalia	Canis latrans	302007	4772913	15N	WGS84	US	1
3:42235.8430555556	HumanObservation	8/19/15	20:14	Animalia	Canis latrans	302098	4773237	15N	WGS84	US	1
3:42235.88125	HumanObservation	8/19/15	21:09	Animalia	Canis latrans	302101	4773403	15N	WGS84	US	1
3:42235.9145833333	HumanObservation	8/19/15	21:57	Animalia	Canis latrans	302149	4773283	15N	WGS84	US	1
3:42235.9618055556	HumanObservation	8/19/15	23:05	Animalia	Canis latrans	302305	4773810	15N	WGS84	US	1
3:42236.0340277778	HumanObservation	8/20/15	0:49	Animalia	Canis latrans	300851	4772894	15N	WGS84	US	1
3:42243.0486111111	HumanObservation	8/27/15	1:10	Animalia	Canis latrans	302376	4773189	15N	WGS84	US	1
3:42243.0868055556	HumanObservation	8/27/15	2:05	Animalia	Canis latrans	302471	4773266	15N	WGS84	US	1
3:42243.1277777778	HumanObservation	8/27/15	3:04	Animalia	Canis latrans	302282	4773170	15N	WGS84	US	1
3:42243.1743055556	HumanObservation	8/27/15	4:11	Animalia	Canis latrans	302188	4773635	15N	WGS84	US	1
3:42243.2173611111	HumanObservation	8/27/15	5:13	Animalia	Canis latrans	302387	4773278	15N	WGS84	US	1
3:42250.2479166667	HumanObservation	9/3/15	5:57	Animalia	Canis latrans	302376	4773616	15N	WGS84	US	1
3:42250.2909722222	HumanObservation	9/3/15	6:59	Animalia	Canis latrans	301967	4773713	15N	WGS84	US	1
3:42250.3326388889	HumanObservation	9/3/15	7:59	Animalia	Canis latrans	302000	4773762	15N	WGS84	US	1
3:42250.3729166667	HumanObservation	9/3/15	8:57	Animalia	Canis latrans	302074	4773763	15N	WGS84	US	1
3:42250.4138888889	HumanObservation	9/3/15	9:56	Animalia	Canis latrans	302022	4773669	15N	WGS84	US	1
3:42256.8451388889	HumanObservation	9/9/15	20:17	Animalia	Canis latrans	302317	4773325	15N	WGS84	US	1
3:42256.8958333333	HumanObservation	9/9/15	21:30	Animalia	Canis latrans	302141	4773688	15N	WGS84	US	1
3:42256.9361111111	HumanObservation	9/9/15	22:28	Animalia	Canis latrans	302122	4773670	15N	WGS84	US	1
3:42256.9763888889	HumanObservation	9/9/15	23:26	Animalia	Canis latrans	302492	4773415	15N	WGS84	US	1
3:42257.0243055556	HumanObservation	9/10/15	0:35	Animalia	Canis latrans	302553	4773469	15N	WGS84	US	1
3:42262.0548611111	HumanObservation	9/15/15	1:19	Animalia	Canis latrans	302002	4773336	15N	WGS84	US	1
3:42262.0923611111	HumanObservation	9/15/15	2:13	Animalia	Canis latrans	302204	4773329	15N	WGS84	US	1
3:42262.1291666667	HumanObservation	9/15/15	3:06	Animalia	Canis latrans	302240	4773872	15N	WGS84	US	1
3:42262.1659722222	HumanObservation	9/15/15	3:59	Animalia	Canis latrans	302164	4773828	15N	WGS84	US	1
3:42262.2083333333	HumanObservation	9/15/15	5:00	Animalia	Canis latrans	302408	4773288	15N	WGS84	US	1
3:42271.6180555556	HumanObservation	9/24/15	14:50	Animalia	Canis latrans	302345	4773361	15N	WGS84	US	1
3:42271.6666666667	HumanObservation	9/24/15	16:00	Animalia	Canis latrans	302039	4773783	15N	WGS84	US	1
3:42271.7076388889	HumanObservation	9/24/15	16:59	Animalia	Canis latrans	302070	4773722	15N	WGS84	US	1
3:42271.75	HumanObservation	9/24/15	18:00	Animalia	Canis latrans	302079	4773739	15N	WGS84	US	1
3:42271.7944444444	HumanObservation	9/24/15	19:04	Animalia	Canis latrans	302229	4773800	15N	WGS84	US	1
3:42277.3395833333	HumanObservation	9/30/15	8:09	Animalia	Canis latrans	302230	4773864	15N	WGS84	US	1
3:42277.38125	HumanObservation	9/30/15	9:09	Animalia	Canis latrans	302037	4773858	15N	WGS84	US	1
3:42277.4229166667	HumanObservation	9/30/15	10:09	Animalia	Canis latrans	302243	4773776	15N	WGS84	US	1
3:42277.4645833333	HumanObservation	9/30/15	11:09	Animalia	Canis latrans	301522	4773046	15N	WGS84	US	1
3:42277.50625	HumanObservation	9/30/15	12:09	Animalia	Canis latrans	301056	4773291	15N	WGS84	US	1
3:42283.0618055556	HumanObservation	10/6/15	1:29	Animalia	Canis latrans	301207	4773235	15N	WGS84	US	1
3:42283.1138888889	HumanObservation	10/6/15	2:44	Animalia	Canis latrans	301068	4773005	15N	WGS84	US	1
3:42283.1583333333	HumanObservation	10/6/15	3:48	Animalia	Canis latrans	301093	4772965	15N	WGS84	US	1
3:42283.2111111111	HumanObservation	10/6/15	5:04	Animalia	Canis latrans	301026	4772985	15N	WGS84	US	1
3:42283.2513888889	HumanObservation	10/6/15	6:02	Animalia	Canis latrans	301055	4772992	15N	WGS84	US	1
3:42290.6409722222	HumanObservation	10/13/15	15:23	Animalia	Canis latrans	302205	4772961	15N	WGS84	US	1
3:42290.6868055556	HumanObservation	10/13/15	16:29	Animalia	Canis latrans	302170	4772936	15N	WGS84	US	1
3:42290.7291666667	HumanObservation	10/13/15	17:30	Animalia	Canis latrans	302140	4772970	15N	WGS84	US	1
3:42290.7743055556	HumanObservation	10/13/15	18:35	Animalia	Canis latrans	302109	4772975	15N	WGS84	US	1
3:42290.8159722222	HumanObservation	10/13/15	19:35	Animalia	Canis latrans	302033	4773149	15N	WGS84	US	1
3:42297.8486111111	HumanObservation	10/20/15	20:22	Animalia	Canis latrans	302032	4773537	15N	WGS84	US	1
3:42297.89375	HumanObservation	10/20/15	21:27	Animalia	Canis latrans	301775	4773175	15N	WGS84	US	1
3:42297.9277777778	HumanObservation	10/20/15	22:16	Animalia	Canis latrans	301554	4773707	15N	WGS84	US	1
3:42297.9673611111	HumanObservation	10/20/15	23:13	Animalia	Canis latrans	300867	4772945	15N	WGS84	US	1
3:42298.0076388889	HumanObservation	10/21/15	0:11	Animalia	Canis latrans	301058	4772933	15N	WGS84	US	1
3:42304.0472222222	HumanObservation	10/27/15	1:08	Animalia	Canis latrans	302278	4773109	15N	WGS84	US	1
3:42304.0875	HumanObservation	10/27/15	2:06	Animalia	Canis latrans	302342	4773400	15N	WGS84	US	1
3:42304.125	HumanObservation	10/27/15	3:00	Animalia	Canis latrans	302259	4773114	15N	WGS84	US	1
3:42304.1722222222	HumanObservation	10/27/15	4:08	Animalia	Canis latrans	302740	4773158	15N	WGS84	US	1
3:42304.21875	HumanObservation	10/27/15	5:15	Animalia	Canis latrans	302091	4773383	15N	WGS84	US	1
3:42312.2534722222	HumanObservation	11/4/15	6:05	Animalia	Canis latrans	301741	4773208	15N	WGS84	US	1
3:42312.2944444444	HumanObservation	11/4/15	7:04	Animalia	Canis latrans	301684	4773041	15N	WGS84	US	1
3:42312.3347222222	HumanObservation	11/4/15	8:02	Animalia	Canis latrans	301746	4773080	15N	WGS84	US	1
3:42312.3958333333	HumanObservation	11/4/15	9:30	Animalia	Canis latrans	301796	4773087	15N	WGS84	US	1
3:42312.4354166667	HumanObservation	11/4/15	10:27	Animalia	Canis latrans	301777	4773083	15N	WGS84	US	1
3:42320.8347222222	HumanObservation	11/12/15	20:02	Animalia	Canis latrans	301313	4773007	15N	WGS84	US	1
3:42320.8791666667	HumanObservation	11/12/15	21:06	Animalia	Canis latrans	301327	4773090	15N	WGS84	US	1
3:42320.9194444444	HumanObservation	11/12/15	22:04	Animalia	Canis latrans	301075	4773107	15N	WGS84	US	1
3:42320.9645833333	HumanObservation	11/12/15	23:09	Animalia	Canis latrans	301101	4773111	15N	WGS84	US	1
3:42321.0013888889	HumanObservation	11/13/15	0:02	Animalia	Canis latrans	301551	4773170	15N	WGS84	US	1
3:42328.0625	HumanObservation	11/20/15	1:30	Animalia	Canis latrans	302370	4773410	15N	WGS84	US	1
3:42328.0895833333	HumanObservation	11/20/15	2:09	Animalia	Canis latrans	302388	4773340	15N	WGS84	US	1
3:42328.1027777778	HumanObservation	11/20/15	2:28	Animalia	Canis latrans	302053	4773255	15N	WGS84	US	1
3:42328.16875	HumanObservation	11/20/15	4:03	Animalia	Canis latrans	301947	4773193	15N	WGS84	US	1
3:42328.2270833333	HumanObservation	11/20/15	5:27	Animalia	Canis latrans	302027	4773168	15N	WGS84	US	1
3:42332.625	HumanObservation	11/24/15	15:00	Animalia	Canis latrans	302348	4773316	15N	WGS84	US	1
3:42332.6659722222	HumanObservation	11/24/15	15:59	Animalia	Canis latrans	302442	4773192	15N	WGS84	US	1
3:42332.7041666667	HumanObservation	11/24/15	16:54	Animalia	Canis latrans	302018	4773240	15N	WGS84	US	1
3:42332.7472222222	HumanObservation	11/24/15	17:56	Animalia	Canis latrans	302013	4773284	15N	WGS84	US	1
3:42332.7895833333	HumanObservation	11/24/15	18:57	Animalia	Canis latrans	302020	4773272	15N	WGS84	US	1
3:42339.8673611111	HumanObservation	12/1/15	20:49	Animalia	Canis latrans	302434	4773626	15N	WGS84	US	1
3:42339.9048611111	HumanObservation	12/1/15	21:43	Animalia	Canis latrans	302343	4773831	15N	WGS84	US	1
3:42339.9381944444	HumanObservation	12/1/15	22:31	Animalia	Canis latrans	302474	4773467	15N	WGS84	US	1
3:42339.9840277778	HumanObservation	12/1/15	23:37	Animalia	Canis latrans	302160	4773572	15N	WGS84	US	1
3:42340.0583333333	HumanObservation	12/2/15	1:24	Animalia	Canis latrans	300832	4772962	15N	WGS84	US	1
3:42346.1194444444	HumanObservation	12/8/15	2:52	Animalia	Canis latrans	302120	4773664	15N	WGS84	US	1
3:42346.1763888889	HumanObservation	12/8/15	4:14	Animalia	Canis latrans	302038	4773283	15N	WGS84	US	1
3:42346.21875	HumanObservation	12/8/15	5:15	Animalia	Canis latrans	301986	4773290	15N	WGS84	US	1
3:42346.25	HumanObservation	12/8/15	6:00	Animalia	Canis latrans	302270	4773150	15N	WGS84	US	1
3:42346.2784722222	HumanObservation	12/8/15	6:41	Animalia	Canis latrans	302246	4773115	15N	WGS84	US	1
3:42354.2548611111	HumanObservation	12/16/15	6:07	Animalia	Canis latrans	302175	4773708	15N	WGS84	US	1
3:42354.3055555556	HumanObservation	12/16/15	7:20	Animalia	Canis latrans	302055	4773721	15N	WGS84	US	1
3:42354.3423611111	HumanObservation	12/16/15	8:13	Animalia	Canis latrans	302144	4773735	15N	WGS84	US	1
3:42354.3868055556	HumanObservation	12/16/15	9:17	Animalia	Canis latrans	302110	4773794	15N	WGS84	US	1
3:42354.4305555556	HumanObservation	12/16/15	10:20	Animalia	Canis latrans	302110	4773883	15N	WGS84	US	1
3:42360.8520833333	HumanObservation	12/22/15	20:27	Animalia	Canis latrans	301969	4773769	15N	WGS84	US	1
3:42360.8916666667	HumanObservation	12/22/15	21:24	Animalia	Canis latrans	302053	4773867	15N	WGS84	US	1
3:42360.9347222222	HumanObservation	12/22/15	22:26	Animalia	Canis latrans	302197	4773735	15N	WGS84	US	1
3:42360.9763888889	HumanObservation	12/22/15	23:26	Animalia	Canis latrans	302196	4773408	15N	WGS84	US	1
3:42361.0208333333	HumanObservation	12/23/15	0:30	Animalia	Canis latrans	302376	4773282	15N	WGS84	US	1
3:42367.4916666667	HumanObservation	12/29/15	11:48	Animalia	Canis latrans	302104	4773898	15N	WGS84	US	1
3:42375.6111111111	HumanObservation	1/6/16	14:40	Animalia	Canis latrans	301159	4773348	15N	WGS84	US	1
3:42375.6541666667	HumanObservation	1/6/16	15:42	Animalia	Canis latrans	301211	4773301	15N	WGS84	US	1
3:42375.6951388889	HumanObservation	1/6/16	16:41	Animalia	Canis latrans	301437	4773427	15N	WGS84	US	1
3:42375.7361111111	HumanObservation	1/6/16	17:40	Animalia	Canis latrans	301691	4773645	15N	WGS84	US	1
3:42375.7791666667	HumanObservation	1/6/16	18:42	Animalia	Canis latrans	301713	4773532	15N	WGS84	US	1
3:42379.8451388889	HumanObservation	1/10/16	20:17	Animalia	Canis latrans	301607	4773182	15N	WGS84	US	1
3:42379.8868055556	HumanObservation	1/10/16	21:17	Animalia	Canis latrans	302355	4773259	15N	WGS84	US	1
3:42379.9284722222	HumanObservation	1/10/16	22:17	Animalia	Canis latrans	302457	4773362	15N	WGS84	US	1
3:42379.9618055556	HumanObservation	1/10/16	23:05	Animalia	Canis latrans	302439	4772993	15N	WGS84	US	1
3:42379.9993055556	HumanObservation	1/10/16	23:59	Animalia	Canis latrans	302439	4772914	15N	WGS84	US	1
3:42388.0465277778	HumanObservation	1/19/16	1:07	Animalia	Canis latrans	302401	4773109	15N	WGS84	US	1
3:42388.0965277778	HumanObservation	1/19/16	2:19	Animalia	Canis latrans	301666	4773562	15N	WGS84	US	1
3:42388.13125	HumanObservation	1/19/16	3:09	Animalia	Canis latrans	301833	4773436	15N	WGS84	US	1
3:42388.1673611111	HumanObservation	1/19/16	4:01	Animalia	Canis latrans	301873	4773392	15N	WGS84	US	1
3:42388.2381944444	HumanObservation	1/19/16	5:43	Animalia	Canis latrans	302141	4773157	15N	WGS84	US	1
4:42045.5729166667	HumanObservation	2/10/15	13:45	Animalia	Vulpes vulpes	296692	4773265	15N	WGS84	US	1
4:42067.925	HumanObservation	3/4/15	22:12	Animalia	Vulpes vulpes	296851	4772658	15N	WGS84	US	1
4:42067.9527777778	HumanObservation	3/4/15	22:52	Animalia	Vulpes vulpes	297234	4772887	15N	WGS84	US	1
4:42067.9986111111	HumanObservation	3/4/15	23:58	Animalia	Vulpes vulpes	295651	4773133	15N	WGS84	US	1
4:42068.0381944444	HumanObservation	3/5/15	0:55	Animalia	Vulpes vulpes	295402	4772758	15N	WGS84	US	1
4:42068.0756944444	HumanObservation	3/5/15	1:49	Animalia	Vulpes vulpes	295456	4772744	15N	WGS84	US	1
4:42068.1159722222	HumanObservation	3/5/15	2:47	Animalia	Vulpes vulpes	295416	4772738	15N	WGS84	US	1
4:42079.8666666667	HumanObservation	3/16/15	20:48	Animalia	Vulpes vulpes	296834	4772344	15N	WGS84	US	1
4:42079.9048611111	HumanObservation	3/16/15	21:43	Animalia	Vulpes vulpes	295666	4772523	15N	WGS84	US	1
4:42079.9479166667	HumanObservation	3/16/15	22:45	Animalia	Vulpes vulpes	295118	4772891	15N	WGS84	US	1
4:42088.5847222222	HumanObservation	3/25/15	14:02	Animalia	Vulpes vulpes	296476	4772342	15N	WGS84	US	1
4:42088.8430555556	HumanObservation	3/25/15	20:14	Animalia	Vulpes vulpes	295882	4773383	15N	WGS84	US	1
4:42088.8902777778	HumanObservation	3/25/15	21:22	Animalia	Vulpes vulpes	295484	4773795	15N	WGS84	US	1
4:42088.93125	HumanObservation	3/25/15	22:21	Animalia	Vulpes vulpes	296360	4773670	15N	WGS84	US	1
4:42088.975	HumanObservation	3/25/15	23:24	Animalia	Vulpes vulpes	296557	4772699	15N	WGS84	US	1
4:42089.0118055556	HumanObservation	3/26/15	0:17	Animalia	Vulpes vulpes	296841	4771827	15N	WGS84	US	1
4:42096.8409722222	HumanObservation	4/2/15	20:11	Animalia	Vulpes vulpes	295072	4772707	15N	WGS84	US	1
4:42096.8770833333	HumanObservation	4/2/15	21:03	Animalia	Vulpes vulpes	296158	4771907	15N	WGS84	US	1
4:42096.925	HumanObservation	4/2/15	22:12	Animalia	Vulpes vulpes	296356	4772042	15N	WGS84	US	1
4:42096.9666666667	HumanObservation	4/2/15	23:12	Animalia	Vulpes vulpes	296503	4772025	15N	WGS84	US	1
4:42097.0104166667	HumanObservation	4/3/15	0:15	Animalia	Vulpes vulpes	296099	4773411	15N	WGS84	US	1
4:42102.8506944444	HumanObservation	4/8/15	20:25	Animalia	Vulpes vulpes	295395	4771814	15N	WGS84	US	1
4:42102.8861111111	HumanObservation	4/8/15	21:16	Animalia	Vulpes vulpes	295061	4771664	15N	WGS84	US	1
4:42102.925	HumanObservation	4/8/15	22:12	Animalia	Vulpes vulpes	295334	4771922	15N	WGS84	US	1
4:42102.9388888889	HumanObservation	4/8/15	22:32	Animalia	Vulpes vulpes	295264	4771874	15N	WGS84	US	1
4:42103.5236111111	HumanObservation	4/9/15	12:34	Animalia	Vulpes vulpes	295791	4773248	15N	WGS84	US	1
4:42104.4659722222	HumanObservation	4/10/15	11:11	Animalia	Vulpes vulpes	295257	4771655	15N	WGS84	US	1
4:42108.8527777778	HumanObservation	4/14/15	20:28	Animalia	Vulpes vulpes	296461	4772315	15N	WGS84	US	1
4:42108.8958333333	HumanObservation	4/14/15	21:30	Animalia	Vulpes vulpes	296490	4772369	15N	WGS84	US	1
4:42108.9402777778	HumanObservation	4/14/15	22:34	Animalia	Vulpes vulpes	296272	4771977	15N	WGS84	US	1
4:42108.9791666667	HumanObservation	4/14/15	23:30	Animalia	Vulpes vulpes	296471	4772482	15N	WGS84	US	1
4:42111.4701388889	HumanObservation	4/17/15	11:17	Animalia	Vulpes vulpes	296469	4772771	15N	WGS84	US	1
4:42115.8465277778	HumanObservation	4/21/15	20:19	Animalia	Vulpes vulpes	296467	4772346	15N	WGS84	US	1
4:42115.9104166667	HumanObservation	4/21/15	21:51	Animalia	Vulpes vulpes	296453	4772355	15N	WGS84	US	1
4:42115.9416666667	HumanObservation	4/21/15	22:36	Animalia	Vulpes vulpes	296462	4772335	15N	WGS84	US	1
4:42116.0506944444	HumanObservation	4/22/15	1:13	Animalia	Vulpes vulpes	295050	4772203	15N	WGS84	US	1
4:42117.5541666667	HumanObservation	4/23/15	13:18	Animalia	Vulpes vulpes	295161	4771993	15N	WGS84	US	1
4:42122.85	HumanObservation	4/28/15	20:24	Animalia	Vulpes vulpes	295183	4771730	15N	WGS84	US	1
4:42122.8673611111	HumanObservation	4/28/15	20:49	Animalia	Vulpes vulpes	295200	4771675	15N	WGS84	US	1
4:42122.8986111111	HumanObservation	4/28/15	21:34	Animalia	Vulpes vulpes	295272	4771733	15N	WGS84	US	1
4:42122.9409722222	HumanObservation	4/28/15	22:35	Animalia	Vulpes vulpes	294931	4771506	15N	WGS84	US	1
4:42122.9784722222	HumanObservation	4/28/15	23:29	Animalia	Vulpes vulpes	295252	4771748	15N	WGS84	US	1
4:42123.01875	HumanObservation	4/29/15	0:27	Animalia	Vulpes vulpes	295212	4771695	15N	WGS84	US	1
4:42124.5069444444	HumanObservation	4/30/15	12:10	Animalia	Vulpes vulpes	295349	4771489	15N	WGS84	US	1
4:42129.9493055556	HumanObservation	5/5/15	22:47	Animalia	Vulpes vulpes	294598	4771073	15N	WGS84	US	1
4:42129.9638888889	HumanObservation	5/5/15	23:08	Animalia	Vulpes vulpes	294709	4771001	15N	WGS84	US	1
4:42130.0194444444	HumanObservation	5/6/15	0:28	Animalia	Vulpes vulpes	294714	4771048	15N	WGS84	US	1
4:42130.0729166667	HumanObservation	5/6/15	1:45	Animalia	Vulpes vulpes	294736	4770943	15N	WGS84	US	1
4:42130.3840277778	HumanObservation	5/6/15	9:13	Animalia	Vulpes vulpes	294624	4771185	15N	WGS84	US	1
4:42136.0326388889	HumanObservation	5/12/15	0:47	Animalia	Vulpes vulpes	295483	4771556	15N	WGS84	US	1
4:42136.0701388889	HumanObservation	5/12/15	1:41	Animalia	Vulpes vulpes	295606	4772425	15N	WGS84	US	1
4:42136.1138888889	HumanObservation	5/12/15	2:44	Animalia	Vulpes vulpes	295305	4772516	15N	WGS84	US	1
4:42136.1569444444	HumanObservation	5/12/15	3:46	Animalia	Vulpes vulpes	295721	4773032	15N	WGS84	US	1
4:42136.1986111111	HumanObservation	5/12/15	4:46	Animalia	Vulpes vulpes	295183	4773264	15N	WGS84	US	1
4:42137.4791666667	HumanObservation	5/13/15	11:30	Animalia	Vulpes vulpes	295513	4771611	15N	WGS84	US	1
4:42143.49375	HumanObservation	5/19/15	11:51	Animalia	Vulpes vulpes	295402	4771687	15N	WGS84	US	1
4:42143.8895833333	HumanObservation	5/19/15	21:21	Animalia	Vulpes vulpes	296501	4771840	15N	WGS84	US	1
4:42143.9256944444	HumanObservation	5/19/15	22:13	Animalia	Vulpes vulpes	295302	4771773	15N	WGS84	US	1
4:42143.9673611111	HumanObservation	5/19/15	23:13	Animalia	Vulpes vulpes	295270	4771742	15N	WGS84	US	1
4:42144.0451388889	HumanObservation	5/20/15	1:05	Animalia	Vulpes vulpes	295299	4771641	15N	WGS84	US	1
4:42144.0583333333	HumanObservation	5/20/15	1:24	Animalia	Vulpes vulpes	295411	4772419	15N	WGS84	US	1
4:42150.8625	HumanObservation	5/26/15	20:42	Animalia	Vulpes vulpes	295384	4771810	15N	WGS84	US	1
4:42150.9145833333	HumanObservation	5/26/15	21:57	Animalia	Vulpes vulpes	295241	4771794	15N	WGS84	US	1
4:42150.9590277778	HumanObservation	5/26/15	23:01	Animalia	Vulpes vulpes	295249	4771685	15N	WGS84	US	1
4:42150.9972222222	HumanObservation	5/26/15	23:56	Animalia	Vulpes vulpes	295145	4771703	15N	WGS84	US	1
4:42151.0631944444	HumanObservation	5/27/15	1:31	Animalia	Vulpes vulpes	295572	4772404	15N	WGS84	US	1
4:42152.3986111111	HumanObservation	5/28/15	9:34	Animalia	Vulpes vulpes	295336	4771621	15N	WGS84	US	1
4:42156.9416666667	HumanObservation	6/1/15	22:36	Animalia	Vulpes vulpes	295214	4771777	15N	WGS84	US	1
4:42156.9736111111	HumanObservation	6/1/15	23:22	Animalia	Vulpes vulpes	295297	4771816	15N	WGS84	US	1
4:42156.9798611111	HumanObservation	6/1/15	23:31	Animalia	Vulpes vulpes	295194	4771870	15N	WGS84	US	1
4:42157.0354166667	HumanObservation	6/2/15	0:51	Animalia	Vulpes vulpes	295126	4771836	15N	WGS84	US	1
4:42157.05625	HumanObservation	6/2/15	1:21	Animalia	Vulpes vulpes	295458	4772616	15N	WGS84	US	1
4:42159.4486111111	HumanObservation	6/4/15	10:46	Animalia	Vulpes vulpes	295250	4771672	15N	WGS84	US	1
4:42166.0625	HumanObservation	6/11/15	1:30	Animalia	Vulpes vulpes	295551	4772544	15N	WGS84	US	1
4:42166.1493055556	HumanObservation	6/11/15	3:35	Animalia	Vulpes vulpes	295592	4772708	15N	WGS84	US	1
4:42166.2125	HumanObservation	6/11/15	5:06	Animalia	Vulpes vulpes	297558	4772077	15N	WGS84	US	1
4:42166.2708333333	HumanObservation	6/11/15	6:30	Animalia	Vulpes vulpes	295638	4772620	15N	WGS84	US	1
4:42166.3111111111	HumanObservation	6/11/15	7:28	Animalia	Vulpes vulpes	295676	4772641	15N	WGS84	US	1
4:42167.4701388889	HumanObservation	6/12/15	11:17	Animalia	Vulpes vulpes	295398	4772698	15N	WGS84	US	1
4:42170.8423611111	HumanObservation	6/15/15	20:13	Animalia	Vulpes vulpes	295143	4772774	15N	WGS84	US	1
4:42170.8993055556	HumanObservation	6/15/15	21:35	Animalia	Vulpes vulpes	295775	4772545	15N	WGS84	US	1
4:42170.9347222222	HumanObservation	6/15/15	22:26	Animalia	Vulpes vulpes	295337	4773133	15N	WGS84	US	1
4:42170.9777777778	HumanObservation	6/15/15	23:28	Animalia	Vulpes vulpes	295565	4772909	15N	WGS84	US	1
4:42171.0180555556	HumanObservation	6/16/15	0:26	Animalia	Vulpes vulpes	295584	4772862	15N	WGS84	US	1
4:42181.8763888889	HumanObservation	6/26/15	21:02	Animalia	Vulpes vulpes	295750	4772598	15N	WGS84	US	1
4:42181.9048611111	HumanObservation	6/26/15	21:43	Animalia	Vulpes vulpes	295130	4772159	15N	WGS84	US	1
4:42181.95	HumanObservation	6/26/15	22:48	Animalia	Vulpes vulpes	295632	4772939	15N	WGS84	US	1
4:42182.0013888889	HumanObservation	6/27/15	0:02	Animalia	Vulpes vulpes	295010	4771143	15N	WGS84	US	1
4:42182.0291666667	HumanObservation	6/27/15	0:42	Animalia	Vulpes vulpes	295915	4773185	15N	WGS84	US	1
4:42184.2673611111	HumanObservation	6/29/15	6:25	Animalia	Vulpes vulpes	295928	4773152	15N	WGS84	US	1
4:42184.3131944444	HumanObservation	6/29/15	7:31	Animalia	Vulpes vulpes	295968	4773257	15N	WGS84	US	1
4:42184.3569444444	HumanObservation	6/29/15	8:34	Animalia	Vulpes vulpes	295573	4773408	15N	WGS84	US	1
4:42184.3888888889	HumanObservation	6/29/15	9:20	Animalia	Vulpes vulpes	295661	4773354	15N	WGS84	US	1
4:42184.4340277778	HumanObservation	6/29/15	10:25	Animalia	Vulpes vulpes	295581	4773430	15N	WGS84	US	1
4:42198.6604166667	HumanObservation	7/13/15	15:51	Animalia	Vulpes vulpes	295673	4773688	15N	WGS84	US	1
4:42198.7222222222	HumanObservation	7/13/15	17:20	Animalia	Vulpes vulpes	295585	4773608	15N	WGS84	US	1
4:42198.75	HumanObservation	7/13/15	18:00	Animalia	Vulpes vulpes	295709	4773737	15N	WGS84	US	1
4:42198.7847222222	HumanObservation	7/13/15	18:50	Animalia	Vulpes vulpes	295598	4773755	15N	WGS84	US	1
4:42198.8263888889	HumanObservation	7/13/15	19:50	Animalia	Vulpes vulpes	295673	4773697	15N	WGS84	US	1
4:42205.8513888889	HumanObservation	7/20/15	20:26	Animalia	Vulpes vulpes	297263	4772988	15N	WGS84	US	1
4:42205.9097222222	HumanObservation	7/20/15	21:50	Animalia	Vulpes vulpes	295477	4773572	15N	WGS84	US	1
4:42205.9479166667	HumanObservation	7/20/15	22:45	Animalia	Vulpes vulpes	295559	4773367	15N	WGS84	US	1
4:42205.9930555556	HumanObservation	7/20/15	23:50	Animalia	Vulpes vulpes	295386	4773449	15N	WGS84	US	1
4:42206.0402777778	HumanObservation	7/21/15	0:58	Animalia	Vulpes vulpes	296341	4772391	15N	WGS84	US	1
4:42215.0534722222	HumanObservation	7/30/15	1:17	Animalia	Vulpes vulpes	295997	4772227	15N	WGS84	US	1
4:42215.1006944444	HumanObservation	7/30/15	2:25	Animalia	Vulpes vulpes	295793	4772912	15N	WGS84	US	1
4:42215.1388888889	HumanObservation	7/30/15	3:20	Animalia	Vulpes vulpes	296682	4773225	15N	WGS84	US	1
4:42215.18125	HumanObservation	7/30/15	4:21	Animalia	Vulpes vulpes	295683	4773356	15N	WGS84	US	1
4:42215.2159722222	HumanObservation	7/30/15	5:11	Animalia	Vulpes vulpes	296485	4772814	15N	WGS84	US	1
4:42219.2465277778	HumanObservation	8/3/15	5:55	Animalia	Vulpes vulpes	295649	4773283	15N	WGS84	US	1
4:42219.2923611111	HumanObservation	8/3/15	7:01	Animalia	Vulpes vulpes	295802	4772912	15N	WGS84	US	1
4:42219.3541666667	HumanObservation	8/3/15	8:30	Animalia	Vulpes vulpes	295782	4773025	15N	WGS84	US	1
4:42219.3875	HumanObservation	8/3/15	9:18	Animalia	Vulpes vulpes	295721	4773035	15N	WGS84	US	1
4:42219.3923611111	HumanObservation	8/3/15	9:25	Animalia	Vulpes vulpes	295702	4773024	15N	WGS84	US	1
4:42219.4236111111	HumanObservation	8/3/15	10:10	Animalia	Vulpes vulpes	295986	4773230	15N	WGS84	US	1
4:42226.8472222222	HumanObservation	8/10/15	20:20	Animalia	Vulpes vulpes	295951	4773112	15N	WGS84	US	1
4:42226.8875	HumanObservation	8/10/15	21:18	Animalia	Vulpes vulpes	295801	4773308	15N	WGS84	US	1
4:42226.9527777778	HumanObservation	8/10/15	22:52	Animalia	Vulpes vulpes	296786	4770990	15N	WGS84	US	1
4:42226.9895833333	HumanObservation	8/10/15	23:45	Animalia	Vulpes vulpes	296436	4772705	15N	WGS84	US	1
4:42227.0138888889	HumanObservation	8/11/15	0:20	Animalia	Vulpes vulpes	296681	4772695	15N	WGS84	US	1
4:42238.0972222222	HumanObservation	8/22/15	2:20	Animalia	Vulpes vulpes	294704	4771160	15N	WGS84	US	1
4:42238.1375	HumanObservation	8/22/15	3:18	Animalia	Vulpes vulpes	295161	4770686	15N	WGS84	US	1
4:42238.1708333333	HumanObservation	8/22/15	4:06	Animalia	Vulpes vulpes	295073	4771777	15N	WGS84	US	1
4:42238.2145833333	HumanObservation	8/22/15	5:09	Animalia	Vulpes vulpes	295646	4773049	15N	WGS84	US	1
4:42238.2590277778	HumanObservation	8/22/15	6:13	Animalia	Vulpes vulpes	295829	4773110	15N	WGS84	US	1
4:42240.65625	HumanObservation	8/24/15	15:45	Animalia	Vulpes vulpes	296698	4772566	15N	WGS84	US	1
4:42240.6979166667	HumanObservation	8/24/15	16:45	Animalia	Vulpes vulpes	296604	4772943	15N	WGS84	US	1
4:42240.7402777778	HumanObservation	8/24/15	17:46	Animalia	Vulpes vulpes	296456	4772743	15N	WGS84	US	1
4:42240.7763888889	HumanObservation	8/24/15	18:38	Animalia	Vulpes vulpes	296467	4772721	15N	WGS84	US	1
4:42240.8208333333	HumanObservation	8/24/15	19:42	Animalia	Vulpes vulpes	297274	4773041	15N	WGS84	US	1
4:42247.875	HumanObservation	8/31/15	21:00	Animalia	Vulpes vulpes	296746	4772458	15N	WGS84	US	1
4:42247.9201388889	HumanObservation	8/31/15	22:05	Animalia	Vulpes vulpes	295856	4772987	15N	WGS84	US	1
4:42247.9791666667	HumanObservation	8/31/15	23:30	Animalia	Vulpes vulpes	295780	4773745	15N	WGS84	US	1
4:42248.0097222222	HumanObservation	9/1/15	0:14	Animalia	Vulpes vulpes	295623	4773698	15N	WGS84	US	1
4:42248.0555555556	HumanObservation	9/1/15	1:20	Animalia	Vulpes vulpes	296046	4772928	15N	WGS84	US	1
4:42255.0402777778	HumanObservation	9/8/15	0:58	Animalia	Vulpes vulpes	296005	4772729	15N	WGS84	US	1
4:42255.0909722222	HumanObservation	9/8/15	2:11	Animalia	Vulpes vulpes	295820	4773125	15N	WGS84	US	1
4:42255.1347222222	HumanObservation	9/8/15	3:14	Animalia	Vulpes vulpes	295777	4773100	15N	WGS84	US	1
4:42255.1770833333	HumanObservation	9/8/15	4:15	Animalia	Vulpes vulpes	295647	4773407	15N	WGS84	US	1
4:42255.2173611111	HumanObservation	9/8/15	5:13	Animalia	Vulpes vulpes	295568	4773494	15N	WGS84	US	1
4:42264.2458333333	HumanObservation	9/17/15	5:54	Animalia	Vulpes vulpes	297069	4772570	15N	WGS84	US	1
4:42264.2895833333	HumanObservation	9/17/15	6:57	Animalia	Vulpes vulpes	297097	4773008	15N	WGS84	US	1
4:42264.3305555556	HumanObservation	9/17/15	7:56	Animalia	Vulpes vulpes	296541	4772694	15N	WGS84	US	1
4:42264.3736111111	HumanObservation	9/17/15	8:58	Animalia	Vulpes vulpes	296527	4772672	15N	WGS84	US	1
4:42264.4159722222	HumanObservation	9/17/15	9:59	Animalia	Vulpes vulpes	296534	4772679	15N	WGS84	US	1
4:42268.8506944444	HumanObservation	9/21/15	20:25	Animalia	Vulpes vulpes	297334	4772038	15N	WGS84	US	1
4:42268.8875	HumanObservation	9/21/15	21:18	Animalia	Vulpes vulpes	296443	4771817	15N	WGS84	US	1
4:42268.9284722222	HumanObservation	9/21/15	22:17	Animalia	Vulpes vulpes	295201	4772752	15N	WGS84	US	1
4:42268.9743055556	HumanObservation	9/21/15	23:23	Animalia	Vulpes vulpes	295235	4772313	15N	WGS84	US	1
4:42269.0118055556	HumanObservation	9/22/15	0:17	Animalia	Vulpes vulpes	295899	4772810	15N	WGS84	US	1
4:42279.0638888889	HumanObservation	10/2/15	1:32	Animalia	Vulpes vulpes	295457	4771673	15N	WGS84	US	1
4:42279.1166666667	HumanObservation	10/2/15	2:48	Animalia	Vulpes vulpes	294921	4772850	15N	WGS84	US	1
4:42279.1548611111	HumanObservation	10/2/15	3:43	Animalia	Vulpes vulpes	295391	4773730	15N	WGS84	US	1
4:42279.1951388889	HumanObservation	10/2/15	4:41	Animalia	Vulpes vulpes	295172	4774128	15N	WGS84	US	1
4:42279.2347222222	HumanObservation	10/2/15	5:38	Animalia	Vulpes vulpes	295884	4773892	15N	WGS84	US	1
4:42283.6215277778	HumanObservation	10/6/15	14:55	Animalia	Vulpes vulpes	295726	4773125	15N	WGS84	US	1
4:42283.6645833333	HumanObservation	10/6/15	15:57	Animalia	Vulpes vulpes	295630	4773252	15N	WGS84	US	1
4:42283.7076388889	HumanObservation	10/6/15	16:59	Animalia	Vulpes vulpes	295637	4773390	15N	WGS84	US	1
4:42283.7493055556	HumanObservation	10/6/15	17:59	Animalia	Vulpes vulpes	295567	4773683	15N	WGS84	US	1
4:42283.7875	HumanObservation	10/6/15	18:54	Animalia	Vulpes vulpes	295553	4773498	15N	WGS84	US	1
4:42289.84375	HumanObservation	10/12/15	20:15	Animalia	Vulpes vulpes	296754	4773238	15N	WGS84	US	1
4:42289.8847222222	HumanObservation	10/12/15	21:14	Animalia	Vulpes vulpes	295903	4773245	15N	WGS84	US	1
4:42289.9333333333	HumanObservation	10/12/15	22:24	Animalia	Vulpes vulpes	295919	4773208	15N	WGS84	US	1
4:42289.9715277778	HumanObservation	10/12/15	23:19	Animalia	Vulpes vulpes	295338	4772241	15N	WGS84	US	1
4:42290.0180555556	HumanObservation	10/13/15	0:26	Animalia	Vulpes vulpes	295971	4772247	15N	WGS84	US	1
4:42297.0493055556	HumanObservation	10/20/15	1:11	Animalia	Vulpes vulpes	296143	4773073	15N	WGS84	US	1
4:42297.0916666667	HumanObservation	10/20/15	2:12	Animalia	Vulpes vulpes	296627	4773792	15N	WGS84	US	1
4:42297.1395833333	HumanObservation	10/20/15	3:21	Animalia	Vulpes vulpes	297345	4772469	15N	WGS84	US	1
4:42297.1618055556	HumanObservation	10/20/15	3:53	Animalia	Vulpes vulpes	297206	4771487	15N	WGS84	US	1
4:42297.2006944444	HumanObservation	10/20/15	4:49	Animalia	Vulpes vulpes	296941	4770476	15N	WGS84	US	1
4:42306.2569444444	HumanObservation	10/29/15	6:10	Animalia	Vulpes vulpes	297508	4772934	15N	WGS84	US	1
4:42306.2951388889	HumanObservation	10/29/15	7:05	Animalia	Vulpes vulpes	296964	4772323	15N	WGS84	US	1
4:42306.3381944444	HumanObservation	10/29/15	8:07	Animalia	Vulpes vulpes	296719	4771680	15N	WGS84	US	1
4:42306.3777777778	HumanObservation	10/29/15	9:04	Animalia	Vulpes vulpes	297559	4773033	15N	WGS84	US	1
4:42306.4194444444	HumanObservation	10/29/15	10:04	Animalia	Vulpes vulpes	297284	4773130	15N	WGS84	US	1
4:42310.8548611111	HumanObservation	11/2/15	20:31	Animalia	Vulpes vulpes	295164	4772443	15N	WGS84	US	1
4:42310.9506944444	HumanObservation	11/2/15	22:49	Animalia	Vulpes vulpes	295890	4773064	15N	WGS84	US	1
4:42310.9979166667	HumanObservation	11/2/15	23:57	Animalia	Vulpes vulpes	296368	4772076	15N	WGS84	US	1
4:42311.0729166667	HumanObservation	11/3/15	1:45	Animalia	Vulpes vulpes	296898	4772831	15N	WGS84	US	1
4:42311.1034722222	HumanObservation	11/3/15	2:29	Animalia	Vulpes vulpes	297652	4773133	15N	WGS84	US	1
4:42318.0604166667	HumanObservation	11/10/15	1:27	Animalia	Vulpes vulpes	296997	4770870	15N	WGS84	US	1
4:42318.1111111111	HumanObservation	11/10/15	2:40	Animalia	Vulpes vulpes	296802	4770987	15N	WGS84	US	1
4:42318.1493055556	HumanObservation	11/10/15	3:35	Animalia	Vulpes vulpes	296905	4771059	15N	WGS84	US	1
4:42318.2222222222	HumanObservation	11/10/15	5:20	Animalia	Vulpes vulpes	296982	4772371	15N	WGS84	US	1
4:42318.25	HumanObservation	11/10/15	6:00	Animalia	Vulpes vulpes	296853	4771755	15N	WGS84	US	1
4:42326.6395833333	HumanObservation	11/18/15	15:21	Animalia	Vulpes vulpes	296742	4771672	15N	WGS84	US	1
4:42326.6805555556	HumanObservation	11/18/15	16:20	Animalia	Vulpes vulpes	296481	4771911	15N	WGS84	US	1
4:42326.7243055556	HumanObservation	11/18/15	17:23	Animalia	Vulpes vulpes	296587	4771864	15N	WGS84	US	1
4:42326.7576388889	HumanObservation	11/18/15	18:11	Animalia	Vulpes vulpes	296582	4771825	15N	WGS84	US	1
4:42326.8131944444	HumanObservation	11/18/15	19:31	Animalia	Vulpes vulpes	297158	4773696	15N	WGS84	US	1
4:42331.8569444444	HumanObservation	11/23/15	20:34	Animalia	Vulpes vulpes	297648	4771183	15N	WGS84	US	1
4:42331.9104166667	HumanObservation	11/23/15	21:51	Animalia	Vulpes vulpes	296391	4771641	15N	WGS84	US	1
4:42331.9541666667	HumanObservation	11/23/15	22:54	Animalia	Vulpes vulpes	295331	4771690	15N	WGS84	US	1
4:42332.0055555556	HumanObservation	11/24/15	0:08	Animalia	Vulpes vulpes	295468	4773773	15N	WGS84	US	1
4:42332.0444444444	HumanObservation	11/24/15	1:04	Animalia	Vulpes vulpes	295916	4773412	15N	WGS84	US	1
4:42339.0611111111	HumanObservation	12/1/15	1:28	Animalia	Vulpes vulpes	295014	4771358	15N	WGS84	US	1
4:42339.0930555556	HumanObservation	12/1/15	2:14	Animalia	Vulpes vulpes	295783	4771144	15N	WGS84	US	1
4:42339.1347222222	HumanObservation	12/1/15	3:14	Animalia	Vulpes vulpes	297435	4770917	15N	WGS84	US	1
4:42339.1854166667	HumanObservation	12/1/15	4:27	Animalia	Vulpes vulpes	295661	4771144	15N	WGS84	US	1
4:42339.2256944444	HumanObservation	12/1/15	5:25	Animalia	Vulpes vulpes	294787	4771608	15N	WGS84	US	1
4:42347.25	HumanObservation	12/9/15	6:00	Animalia	Vulpes vulpes	296762	4772073	15N	WGS84	US	1
4:42347.2916666667	HumanObservation	12/9/15	7:00	Animalia	Vulpes vulpes	295776	4771406	15N	WGS84	US	1
4:42347.3333333333	HumanObservation	12/9/15	8:00	Animalia	Vulpes vulpes	294881	4771840	15N	WGS84	US	1
4:42347.375	HumanObservation	12/9/15	9:00	Animalia	Vulpes vulpes	294862	4771837	15N	WGS84	US	1
4:42347.4166666667	HumanObservation	12/9/15	10:00	Animalia	Vulpes vulpes	294884	4771829	15N	WGS84	US	1
4:42353.8513888889	HumanObservation	12/15/15	20:26	Animalia	Vulpes vulpes	295859	4772655	15N	WGS84	US	1
4:42353.8951388889	HumanObservation	12/15/15	21:29	Animalia	Vulpes vulpes	296054	4772555	15N	WGS84	US	1
4:42353.9006944444	HumanObservation	12/15/15	21:37	Animalia	Vulpes vulpes	295938	4772447	15N	WGS84	US	1
4:42353.9375	HumanObservation	12/15/15	22:30	Animalia	Vulpes vulpes	295909	4772414	15N	WGS84	US	1
4:42354.0430555556	HumanObservation	12/16/15	1:02	Animalia	Vulpes vulpes	296882	4771011	15N	WGS84	US	1
4:42360.0861111111	HumanObservation	12/22/15	2:04	Animalia	Vulpes vulpes	297208	4772167	15N	WGS84	US	1
4:42360.1305555556	HumanObservation	12/22/15	3:08	Animalia	Vulpes vulpes	296518	4770585	15N	WGS84	US	1
4:42360.1631944444	HumanObservation	12/22/15	3:55	Animalia	Vulpes vulpes	296272	4771374	15N	WGS84	US	1
4:42360.1979166667	HumanObservation	12/22/15	4:45	Animalia	Vulpes vulpes	296271	4771370	15N	WGS84	US	1
4:42360.2416666667	HumanObservation	12/22/15	5:48	Animalia	Vulpes vulpes	295992	4772696	15N	WGS84	US	1
4:42366.6875	HumanObservation	12/28/15	16:30	Animalia	Vulpes vulpes	296368	4771755	15N	WGS84	US	1
4:42377.8152777778	HumanObservation	1/8/16	19:34	Animalia	Vulpes vulpes	296669	4771645	15N	WGS84	US	1
4:42377.8569444444	HumanObservation	1/8/16	20:34	Animalia	Vulpes vulpes	296672	4771635	15N	WGS84	US	1
4:42377.8986111111	HumanObservation	1/8/16	21:34	Animalia	Vulpes vulpes	296667	4771644	15N	WGS84	US	1
4:42377.9409722222	HumanObservation	1/8/16	22:35	Animalia	Vulpes vulpes	296664	4771642	15N	WGS84	US	1
4:42377.98125	HumanObservation	1/8/16	23:33	Animalia	Vulpes vulpes	296668	4771641	15N	WGS84	US	1
4:42383.0361111111	HumanObservation	1/14/16	0:52	Animalia	Vulpes vulpes	296521	4772694	15N	WGS84	US	1
4:42383.0847222222	HumanObservation	1/14/16	2:02	Animalia	Vulpes vulpes	296406	4773285	15N	WGS84	US	1
4:42383.1236111111	HumanObservation	1/14/16	2:58	Animalia	Vulpes vulpes	295986	4773368	15N	WGS84	US	1
4:42383.1763888889	HumanObservation	1/14/16	4:14	Animalia	Vulpes vulpes	296118	4772529	15N	WGS84	US	1
4:42383.2229166667	HumanObservation	1/14/16	5:21	Animalia	Vulpes vulpes	296500	4772167	15N	WGS84	US	1
4:42388.6104166667	HumanObservation	1/19/16	14:39	Animalia	Vulpes vulpes	295369	4771272	15N	WGS84	US	1
4:42388.6527777778	HumanObservation	1/19/16	15:40	Animalia	Vulpes vulpes	295635	4771507	15N	WGS84	US	1
4:42388.6944444444	HumanObservation	1/19/16	16:40	Animalia	Vulpes vulpes	295625	4771416	15N	WGS84	US	1
4:42388.7395833333	HumanObservation	1/19/16	17:45	Animalia	Vulpes vulpes	295886	4771614	15N	WGS84	US	1
4:42388.7798611111	HumanObservation	1/19/16	18:43	Animalia	Vulpes vulpes	295940	4771442	15N	WGS84	US	1
4:42396.8361111111	HumanObservation	1/27/16	20:04	Animalia	Vulpes vulpes	295384	4772822	15N	WGS84	US	1
4:42396.8944444444	HumanObservation	1/27/16	21:28	Animalia	Vulpes vulpes	295403	4772724	15N	WGS84	US	1
4:42396.9416666667	HumanObservation	1/27/16	22:36	Animalia	Vulpes vulpes	295422	4772774	15N	WGS84	US	1
4:42396.9611111111	HumanObservation	1/27/16	23:04	Animalia	Vulpes vulpes	295407	4772763	15N	WGS84	US	1
4:42396.9826388889	HumanObservation	1/27/16	23:35	Animalia	Vulpes vulpes	295404	4772766	15N	WGS84	US	1
4:42397.0243055556	HumanObservation	1/28/16	0:35	Animalia	Vulpes vulpes	295411	4772766	15N	WGS84	US	1
4:42402.0729166667	HumanObservation	2/2/16	1:45	Animalia	Vulpes vulpes	297334	4771371	15N	WGS84	US	1
4:42402.1159722222	HumanObservation	2/2/16	2:47	Animalia	Vulpes vulpes	297282	4771523	15N	WGS84	US	1
4:42402.1548611111	HumanObservation	2/2/16	3:43	Animalia	Vulpes vulpes	297326	4771422	15N	WGS84	US	1
4:42402.1916666667	HumanObservation	2/2/16	4:36	Animalia	Vulpes vulpes	297281	4771481	15N	WGS84	US	1
4:42402.2256944444	HumanObservation	2/2/16	5:25	Animalia	Vulpes vulpes	297264	4771460	15N	WGS84	US	1
4:42409.2666666667	HumanObservation	2/9/16	6:24	Animalia	Vulpes vulpes	295671	4773223	15N	WGS84	US	1
4:42409.325	HumanObservation	2/9/16	7:48	Animalia	Vulpes vulpes	295429	4773876	15N	WGS84	US	1
4:42409.3576388889	HumanObservation	2/9/16	8:35	Animalia	Vulpes vulpes	295692	4773748	15N	WGS84	US	1
4:42409.3993055556	HumanObservation	2/9/16	9:35	Animalia	Vulpes vulpes	295892	4773224	15N	WGS84	US	1
4:42409.4333333333	HumanObservation	2/9/16	10:24	Animalia	Vulpes vulpes	295656	4773192	15N	WGS84	US	1
5:42074.9069444444	HumanObservation	3/11/15	21:46	Animalia	Canis latrans	307508	4767926	15N	WGS84	US	1
5:42074.9506944444	HumanObservation	3/11/15	22:49	Animalia	Canis latrans	307350	4767949	15N	WGS84	US	1
5:42074.9902777778	HumanObservation	3/11/15	23:46	Animalia	Canis latrans	307215	4767714	15N	WGS84	US	1
5:42075.0319444444	HumanObservation	3/12/15	0:46	Animalia	Canis latrans	307103	4767300	15N	WGS84	US	1
5:42075.0715277778	HumanObservation	3/12/15	1:43	Animalia	Canis latrans	306945	4767958	15N	WGS84	US	1
5:42081.90625	HumanObservation	3/18/15	21:45	Animalia	Canis latrans	307516	4767455	15N	WGS84	US	1
5:42081.9506944444	HumanObservation	3/18/15	22:49	Animalia	Canis latrans	307434	4767934	15N	WGS84	US	1
5:42081.9861111111	HumanObservation	3/18/15	23:40	Animalia	Canis latrans	307495	4767912	15N	WGS84	US	1
5:42082.0284722222	HumanObservation	3/19/15	0:41	Animalia	Canis latrans	307014	4767800	15N	WGS84	US	1
5:42082.0673611111	HumanObservation	3/19/15	1:37	Animalia	Canis latrans	307164	4767745	15N	WGS84	US	1
5:42087.8354166667	HumanObservation	3/24/15	20:03	Animalia	Canis latrans	307335	4767779	15N	WGS84	US	1
5:42087.8784722222	HumanObservation	3/24/15	21:05	Animalia	Canis latrans	307046	4767721	15N	WGS84	US	1
5:42087.91875	HumanObservation	3/24/15	22:03	Animalia	Canis latrans	306933	4767568	15N	WGS84	US	1
5:42087.9680555556	HumanObservation	3/24/15	23:14	Animalia	Canis latrans	307223	4767525	15N	WGS84	US	1
5:42087.9965277778	HumanObservation	3/24/15	23:55	Animalia	Canis latrans	307330	4767621	15N	WGS84	US	1
5:42088.6354166667	HumanObservation	3/25/15	15:15	Animalia	Canis latrans	307726	4767612	15N	WGS84	US	1
5:42096.0055555556	HumanObservation	4/2/15	0:08	Animalia	Canis latrans	307296	4768033	15N	WGS84	US	1
5:42096.0493055556	HumanObservation	4/2/15	1:11	Animalia	Canis latrans	307521	4767484	15N	WGS84	US	1
5:42096.0923611111	HumanObservation	4/2/15	2:13	Animalia	Canis latrans	307630	4767334	15N	WGS84	US	1
5:42096.1319444444	HumanObservation	4/2/15	3:10	Animalia	Canis latrans	307170	4767610	15N	WGS84	US	1
5:42096.1743055556	HumanObservation	4/2/15	4:11	Animalia	Canis latrans	307415	4767552	15N	WGS84	US	1
5:42097.55625	HumanObservation	4/3/15	13:21	Animalia	Canis latrans	306946	4767646	15N	WGS84	US	1
5:42100.7972222222	HumanObservation	4/6/15	19:08	Animalia	Canis latrans	306641	4768373	15N	WGS84	US	1
5:42104.5229166667	HumanObservation	4/10/15	12:33	Animalia	Canis latrans	307253	4767788	15N	WGS84	US	1
5:42109.8395833333	HumanObservation	4/15/15	20:09	Animalia	Canis latrans	307418	4767828	15N	WGS84	US	1
5:42109.8833333333	HumanObservation	4/15/15	21:12	Animalia	Canis latrans	306784	4767761	15N	WGS84	US	1
5:42109.9215277778	HumanObservation	4/15/15	22:07	Animalia	Canis latrans	307503	4767386	15N	WGS84	US	1
5:42109.9763888889	HumanObservation	4/15/15	23:26	Animalia	Canis latrans	307353	4767108	15N	WGS84	US	1
5:42109.9979166667	HumanObservation	4/15/15	23:57	Animalia	Canis latrans	307506	4767415	15N	WGS84	US	1
5:42111.4958333333	HumanObservation	4/17/15	11:54	Animalia	Canis latrans	307354	4767754	15N	WGS84	US	1
5:42117.0375	HumanObservation	4/23/15	0:54	Animalia	Canis latrans	307762	4766859	15N	WGS84	US	1
5:42117.0805555556	HumanObservation	4/23/15	1:56	Animalia	Canis latrans	307639	4766567	15N	WGS84	US	1
5:42117.1215277778	HumanObservation	4/23/15	2:55	Animalia	Canis latrans	307531	4767521	15N	WGS84	US	1
5:42117.1645833333	HumanObservation	4/23/15	3:57	Animalia	Canis latrans	307551	4767698	15N	WGS84	US	1
5:42117.2041666667	HumanObservation	4/23/15	4:54	Animalia	Canis latrans	307369	4767599	15N	WGS84	US	1
5:42117.2465277778	HumanObservation	4/23/15	5:55	Animalia	Canis latrans	307569	4767782	15N	WGS84	US	1
5:42117.5888888889	HumanObservation	4/23/15	14:08	Animalia	Canis latrans	307540	4767802	15N	WGS84	US	1
5:42124.0506944444	HumanObservation	4/30/15	1:13	Animalia	Canis latrans	307143	4766509	15N	WGS84	US	1
5:42124.0930555556	HumanObservation	4/30/15	2:14	Animalia	Canis latrans	307111	4766708	15N	WGS84	US	1
5:42124.1326388889	HumanObservation	4/30/15	3:11	Animalia	Canis latrans	306696	4765963	15N	WGS84	US	1
5:42124.1763888889	HumanObservation	4/30/15	4:14	Animalia	Canis latrans	306602	4765375	15N	WGS84	US	1
5:42124.2166666667	HumanObservation	4/30/15	5:12	Animalia	Canis latrans	306933	4766081	15N	WGS84	US	1
5:42124.5263888889	HumanObservation	4/30/15	12:38	Animalia	Canis latrans	307148	4767926	15N	WGS84	US	1
5:42130.43125	HumanObservation	5/6/15	10:21	Animalia	Canis latrans	307366	4767791	15N	WGS84	US	1
5:42130.8569444444	HumanObservation	5/6/15	20:34	Animalia	Canis latrans	307193	4767795	15N	WGS84	US	1
5:42130.8916666667	HumanObservation	5/6/15	21:24	Animalia	Canis latrans	307435	4767618	15N	WGS84	US	1
5:42130.9340277778	HumanObservation	5/6/15	22:25	Animalia	Canis latrans	306892	4767716	15N	WGS84	US	1
5:42130.975	HumanObservation	5/6/15	23:24	Animalia	Canis latrans	307039	4767756	15N	WGS84	US	1
5:42131.0180555556	HumanObservation	5/7/15	0:26	Animalia	Canis latrans	307175	4767619	15N	WGS84	US	1
5:42137.5152777778	HumanObservation	5/13/15	12:22	Animalia	Canis latrans	307227	4767827	15N	WGS84	US	1
5:42138.0305555556	HumanObservation	5/14/15	0:44	Animalia	Canis latrans	307013	4766502	15N	WGS84	US	1
5:42138.0722222222	HumanObservation	5/14/15	1:44	Animalia	Canis latrans	307217	4766766	15N	WGS84	US	1
5:42138.1131944444	HumanObservation	5/14/15	2:43	Animalia	Canis latrans	307194	4767666	15N	WGS84	US	1
5:42138.1576388889	HumanObservation	5/14/15	3:47	Animalia	Canis latrans	306960	4767750	15N	WGS84	US	1
5:42138.1972222222	HumanObservation	5/14/15	4:44	Animalia	Canis latrans	307319	4767959	15N	WGS84	US	1
5:42142.84375	HumanObservation	5/18/15	20:15	Animalia	Canis latrans	307286	4768134	15N	WGS84	US	1
5:42142.8854166667	HumanObservation	5/18/15	21:15	Animalia	Canis latrans	307263	4767694	15N	WGS84	US	1
5:42142.9263888889	HumanObservation	5/18/15	22:14	Animalia	Canis latrans	307033	4766714	15N	WGS84	US	1
5:42142.9659722222	HumanObservation	5/18/15	23:11	Animalia	Canis latrans	307568	4766946	15N	WGS84	US	1
5:42143.0131944444	HumanObservation	5/19/15	0:19	Animalia	Canis latrans	307657	4766657	15N	WGS84	US	1
5:42143.5430555556	HumanObservation	5/19/15	13:02	Animalia	Canis latrans	306857	4767711	15N	WGS84	US	1
5:42152.4347222222	HumanObservation	5/28/15	10:26	Animalia	Canis latrans	307402	4767554	15N	WGS84	US	1
5:42153.0076388889	HumanObservation	5/29/15	0:11	Animalia	Canis latrans	307318	4767605	15N	WGS84	US	1
5:42153.0493055556	HumanObservation	5/29/15	1:11	Animalia	Canis latrans	307417	4767349	15N	WGS84	US	1
5:42153.0923611111	HumanObservation	5/29/15	2:13	Animalia	Canis latrans	308652	4767811	15N	WGS84	US	1
5:42153.1333333333	HumanObservation	5/29/15	3:12	Animalia	Canis latrans	308550	4766838	15N	WGS84	US	1
5:42153.1784722222	HumanObservation	5/29/15	4:17	Animalia	Canis latrans	308325	4766573	15N	WGS84	US	1
5:42158.8541666667	HumanObservation	6/3/15	20:30	Animalia	Canis latrans	307259	4767833	15N	WGS84	US	1
5:42158.8916666667	HumanObservation	6/3/15	21:24	Animalia	Canis latrans	306966	4767873	15N	WGS84	US	1
5:42158.9388888889	HumanObservation	6/3/15	22:32	Animalia	Canis latrans	307131	4767732	15N	WGS84	US	1
5:42158.975	HumanObservation	6/3/15	23:24	Animalia	Canis latrans	306982	4767782	15N	WGS84	US	1
5:42159.0131944444	HumanObservation	6/4/15	0:19	Animalia	Canis latrans	307114	4767896	15N	WGS84	US	1
5:42159.4868055556	HumanObservation	6/4/15	11:41	Animalia	Canis latrans	306989	4767950	15N	WGS84	US	1
5:42167.5138888889	HumanObservation	6/12/15	12:20	Animalia	Canis latrans	307512	4767863	15N	WGS84	US	1
5:42171.3465277778	HumanObservation	6/16/15	8:19	Animalia	Canis latrans	307131	4767644	15N	WGS84	US	1
5:42171.3861111111	HumanObservation	6/16/15	9:16	Animalia	Canis latrans	307170	4767889	15N	WGS84	US	1
5:42171.4305555556	HumanObservation	6/16/15	10:20	Animalia	Canis latrans	307135	4767995	15N	WGS84	US	1
5:42171.4534722222	HumanObservation	6/16/15	10:53	Animalia	Canis latrans	307059	4767881	15N	WGS84	US	1
5:42171.5041666667	HumanObservation	6/16/15	12:06	Animalia	Canis latrans	307254	4767867	15N	WGS84	US	1
5:42177.81875	HumanObservation	6/22/15	19:39	Animalia	Canis latrans	307318	4768047	15N	WGS84	US	1
5:42177.8701388889	HumanObservation	6/22/15	20:53	Animalia	Canis latrans	307132	4768023	15N	WGS84	US	1
5:42177.9034722222	HumanObservation	6/22/15	21:41	Animalia	Canis latrans	307032	4767902	15N	WGS84	US	1
5:42177.9631944444	HumanObservation	6/22/15	23:07	Animalia	Canis latrans	307090	4767924	15N	WGS84	US	1
5:42177.9881944444	HumanObservation	6/22/15	23:43	Animalia	Canis latrans	307051	4767885	15N	WGS84	US	1
5:42186.70625	HumanObservation	7/1/15	16:57	Animalia	Canis latrans	307378	4767628	15N	WGS84	US	1
5:42186.7923611111	HumanObservation	7/1/15	19:01	Animalia	Canis latrans	307206	4767725	15N	WGS84	US	1
5:42186.8465277778	HumanObservation	7/1/15	20:19	Animalia	Canis latrans	307155	4767712	15N	WGS84	US	1
5:42186.8847222222	HumanObservation	7/1/15	21:14	Animalia	Canis latrans	307175	4767771	15N	WGS84	US	1
5:42192.8215277778	HumanObservation	7/7/15	19:43	Animalia	Canis latrans	307093	4767651	15N	WGS84	US	1
5:42192.8569444444	HumanObservation	7/7/15	20:34	Animalia	Canis latrans	307513	4767690	15N	WGS84	US	1
5:42192.9027777778	HumanObservation	7/7/15	21:40	Animalia	Canis latrans	307327	4768122	15N	WGS84	US	1
5:42192.9465277778	HumanObservation	7/7/15	22:43	Animalia	Canis latrans	307777	4768085	15N	WGS84	US	1
5:42192.9833333333	HumanObservation	7/7/15	23:36	Animalia	Canis latrans	307524	4768016	15N	WGS84	US	1
5:42200.05625	HumanObservation	7/15/15	1:21	Animalia	Canis latrans	307794	4768234	15N	WGS84	US	1
5:42200.0951388889	HumanObservation	7/15/15	2:17	Animalia	Canis latrans	307800	4767614	15N	WGS84	US	1
5:42200.1340277778	HumanObservation	7/15/15	3:13	Animalia	Canis latrans	307806	4768099	15N	WGS84	US	1
5:42200.1805555556	HumanObservation	7/15/15	4:20	Animalia	Canis latrans	307787	4768178	15N	WGS84	US	1
5:42200.2284722222	HumanObservation	7/15/15	5:29	Animalia	Canis latrans	306845	4767851	15N	WGS84	US	1
5:42212.8222222222	HumanObservation	7/27/15	19:44	Animalia	Canis latrans	306951	4767928	15N	WGS84	US	1
5:42212.8625	HumanObservation	7/27/15	20:42	Animalia	Canis latrans	307003	4767822	15N	WGS84	US	1
5:42212.9090277778	HumanObservation	7/27/15	21:49	Animalia	Canis latrans	307125	4768126	15N	WGS84	US	1
5:42212.9465277778	HumanObservation	7/27/15	22:43	Animalia	Canis latrans	307104	4767904	15N	WGS84	US	1
5:42212.9888888889	HumanObservation	7/27/15	23:44	Animalia	Canis latrans	307346	4767714	15N	WGS84	US	1
5:42221.0291666667	HumanObservation	8/5/15	0:42	Animalia	Canis latrans	307189	4768179	15N	WGS84	US	1
5:42221.0763888889	HumanObservation	8/5/15	1:50	Animalia	Canis latrans	307180	4768094	15N	WGS84	US	1
5:42221.1118055556	HumanObservation	8/5/15	2:41	Animalia	Canis latrans	307419	4768053	15N	WGS84	US	1
5:42221.1555555556	HumanObservation	8/5/15	3:44	Animalia	Canis latrans	307210	4768115	15N	WGS84	US	1
5:42221.1972222222	HumanObservation	8/5/15	4:44	Animalia	Canis latrans	307542	4767827	15N	WGS84	US	1
5:42227.2416666667	HumanObservation	8/11/15	5:48	Animalia	Canis latrans	306986	4767880	15N	WGS84	US	1
5:42227.2826388889	HumanObservation	8/11/15	6:47	Animalia	Canis latrans	307013	4767858	15N	WGS84	US	1
5:42227.3263888889	HumanObservation	8/11/15	7:50	Animalia	Canis latrans	307014	4767857	15N	WGS84	US	1
5:42227.36875	HumanObservation	8/11/15	8:51	Animalia	Canis latrans	306990	4767871	15N	WGS84	US	1
5:42227.4125	HumanObservation	8/11/15	9:54	Animalia	Canis latrans	307051	4767875	15N	WGS84	US	1
5:42236.8388888889	HumanObservation	8/20/15	20:08	Animalia	Canis latrans	307198	4767763	15N	WGS84	US	1
5:42236.8819444444	HumanObservation	8/20/15	21:10	Animalia	Canis latrans	307183	4767798	15N	WGS84	US	1
5:42236.9236111111	HumanObservation	8/20/15	22:10	Animalia	Canis latrans	307349	4766940	15N	WGS84	US	1
5:42236.9618055556	HumanObservation	8/20/15	23:05	Animalia	Canis latrans	306969	4766686	15N	WGS84	US	1
5:42237.0069444444	HumanObservation	8/21/15	0:10	Animalia	Canis latrans	306541	4766719	15N	WGS84	US	1
5:42248.6118055556	HumanObservation	9/1/15	14:41	Animalia	Canis latrans	307163	4767646	15N	WGS84	US	1
5:42248.6534722222	HumanObservation	9/1/15	15:41	Animalia	Canis latrans	307125	4767618	15N	WGS84	US	1
5:42248.69375	HumanObservation	9/1/15	16:39	Animalia	Canis latrans	307126	4767667	15N	WGS84	US	1
5:42248.7388888889	HumanObservation	9/1/15	17:44	Animalia	Canis latrans	307131	4767662	15N	WGS84	US	1
5:42248.78125	HumanObservation	9/1/15	18:45	Animalia	Canis latrans	307157	4767744	15N	WGS84	US	1
5:42255.8444444444	HumanObservation	9/8/15	20:16	Animalia	Canis latrans	306902	4767704	15N	WGS84	US	1
5:42255.8840277778	HumanObservation	9/8/15	21:13	Animalia	Canis latrans	306966	4767762	15N	WGS84	US	1
5:42255.9229166667	HumanObservation	9/8/15	22:09	Animalia	Canis latrans	307245	4767808	15N	WGS84	US	1
5:42255.9625	HumanObservation	9/8/15	23:06	Animalia	Canis latrans	307092	4767759	15N	WGS84	US	1
5:42255.9993055556	HumanObservation	9/8/15	23:59	Animalia	Canis latrans	307070	4767752	15N	WGS84	US	1
5:42263.0409722222	HumanObservation	9/16/15	0:59	Animalia	Canis latrans	306790	4767623	15N	WGS84	US	1
5:42263.08125	HumanObservation	9/16/15	1:57	Animalia	Canis latrans	306918	4767713	15N	WGS84	US	1
5:42263.1222222222	HumanObservation	9/16/15	2:56	Animalia	Canis latrans	307090	4767798	15N	WGS84	US	1
5:42263.1673611111	HumanObservation	9/16/15	4:01	Animalia	Canis latrans	307192	4767813	15N	WGS84	US	1
5:42263.2076388889	HumanObservation	9/16/15	4:59	Animalia	Canis latrans	307184	4767598	15N	WGS84	US	1
5:42269.2423611111	HumanObservation	9/22/15	5:49	Animalia	Canis latrans	307279	4767079	15N	WGS84	US	1
5:42269.2881944444	HumanObservation	9/22/15	6:55	Animalia	Canis latrans	307339	4766956	15N	WGS84	US	1
5:42269.3305555556	HumanObservation	9/22/15	7:56	Animalia	Canis latrans	306827	4766797	15N	WGS84	US	1
5:42269.3708333333	HumanObservation	9/22/15	8:54	Animalia	Canis latrans	306865	4766841	15N	WGS84	US	1
5:42269.4145833333	HumanObservation	9/22/15	9:57	Animalia	Canis latrans	306850	4766845	15N	WGS84	US	1
5:42276.83125	HumanObservation	9/29/15	19:57	Animalia	Canis latrans	307083	4767868	15N	WGS84	US	1
5:42276.8722222222	HumanObservation	9/29/15	20:56	Animalia	Canis latrans	307186	4767659	15N	WGS84	US	1
5:42276.9159722222	HumanObservation	9/29/15	21:59	Animalia	Canis latrans	306985	4767773	15N	WGS84	US	1
5:42276.9590277778	HumanObservation	9/29/15	23:01	Animalia	Canis latrans	306975	4767962	15N	WGS84	US	1
5:42276.9993055556	HumanObservation	9/29/15	23:59	Animalia	Canis latrans	307046	4767910	15N	WGS84	US	1
5:42285.0486111111	HumanObservation	10/8/15	1:10	Animalia	Canis latrans	307330	4767810	15N	WGS84	US	1
5:42285.0861111111	HumanObservation	10/8/15	2:04	Animalia	Canis latrans	307213	4767914	15N	WGS84	US	1
5:42285.1326388889	HumanObservation	10/8/15	3:11	Animalia	Canis latrans	307367	4767793	15N	WGS84	US	1
5:42285.1694444444	HumanObservation	10/8/15	4:04	Animalia	Canis latrans	307373	4767782	15N	WGS84	US	1
5:42285.2138888889	HumanObservation	10/8/15	5:08	Animalia	Canis latrans	307237	4767906	15N	WGS84	US	1
5:42291.2666666667	HumanObservation	10/14/15	6:24	Animalia	Canis latrans	308564	4767275	15N	WGS84	US	1
5:42291.3034722222	HumanObservation	10/14/15	7:17	Animalia	Canis latrans	308394	4767532	15N	WGS84	US	1
5:42291.3527777778	HumanObservation	10/14/15	8:28	Animalia	Canis latrans	308535	4767407	15N	WGS84	US	1
5:42291.4020833333	HumanObservation	10/14/15	9:39	Animalia	Canis latrans	306907	4767742	15N	WGS84	US	1
5:42291.43125	HumanObservation	10/14/15	10:21	Animalia	Canis latrans	306870	4767771	15N	WGS84	US	1
5:42298.8368055556	HumanObservation	10/21/15	20:05	Animalia	Canis latrans	307492	4767914	15N	WGS84	US	1
5:42298.8861111111	HumanObservation	10/21/15	21:16	Animalia	Canis latrans	307358	4767755	15N	WGS84	US	1
5:42298.9138888889	HumanObservation	10/21/15	21:56	Animalia	Canis latrans	307371	4767481	15N	WGS84	US	1
5:42298.9631944444	HumanObservation	10/21/15	23:07	Animalia	Canis latrans	307399	4767460	15N	WGS84	US	1
5:42298.9993055556	HumanObservation	10/21/15	23:59	Animalia	Canis latrans	306997	4767754	15N	WGS84	US	1
5:42305.0493055556	HumanObservation	10/28/15	1:11	Animalia	Canis latrans	307265	4767979	15N	WGS84	US	1
5:42305.0819444444	HumanObservation	10/28/15	1:58	Animalia	Canis latrans	307237	4767923	15N	WGS84	US	1
5:42305.1284722222	HumanObservation	10/28/15	3:05	Animalia	Canis latrans	307147	4767823	15N	WGS84	US	1
5:42305.1631944444	HumanObservation	10/28/15	3:55	Animalia	Canis latrans	307514	4768048	15N	WGS84	US	1
5:42305.2034722222	HumanObservation	10/28/15	4:53	Animalia	Canis latrans	307309	4767944	15N	WGS84	US	1
5:42311.6277777778	HumanObservation	11/3/15	15:04	Animalia	Canis latrans	306928	4767860	15N	WGS84	US	1
5:42311.6659722222	HumanObservation	11/3/15	15:59	Animalia	Canis latrans	306880	4767880	15N	WGS84	US	1
5:42311.7090277778	HumanObservation	11/3/15	17:01	Animalia	Canis latrans	306987	4767753	15N	WGS84	US	1
5:42311.7520833333	HumanObservation	11/3/15	18:03	Animalia	Canis latrans	307108	4767778	15N	WGS84	US	1
5:42311.7951388889	HumanObservation	11/3/15	19:05	Animalia	Canis latrans	307278	4767714	15N	WGS84	US	1
5:42318.8368055556	HumanObservation	11/10/15	20:05	Animalia	Canis latrans	307085	4767677	15N	WGS84	US	1
5:42318.8763888889	HumanObservation	11/10/15	21:02	Animalia	Canis latrans	307065	4767672	15N	WGS84	US	1
5:42318.9166666667	HumanObservation	11/10/15	22:00	Animalia	Canis latrans	307234	4766928	15N	WGS84	US	1
5:42319	HumanObservation	11/11/15	0:00	Animalia	Canis latrans	306920	4767636	15N	WGS84	US	1
5:42319.0402777778	HumanObservation	11/11/15	0:58	Animalia	Canis latrans	306991	4767677	15N	WGS84	US	1
5:42326.0368055556	HumanObservation	11/18/15	0:53	Animalia	Canis latrans	307268	4766946	15N	WGS84	US	1
5:42326.0763888889	HumanObservation	11/18/15	1:50	Animalia	Canis latrans	307243	4766954	15N	WGS84	US	1
5:42326.1194444444	HumanObservation	11/18/15	2:52	Animalia	Canis latrans	307236	4766955	15N	WGS84	US	1
5:42326.1625	HumanObservation	11/18/15	3:54	Animalia	Canis latrans	307241	4766893	15N	WGS84	US	1
5:42326.2055555556	HumanObservation	11/18/15	4:56	Animalia	Canis latrans	307181	4766863	15N	WGS84	US	1
5:42332.2486111111	HumanObservation	11/24/15	5:58	Animalia	Canis latrans	307402	4767024	15N	WGS84	US	1
5:42332.2916666667	HumanObservation	11/24/15	7:00	Animalia	Canis latrans	307328	4766891	15N	WGS84	US	1
5:42332.3451388889	HumanObservation	11/24/15	8:17	Animalia	Canis latrans	307566	4767413	15N	WGS84	US	1
5:42332.3861111111	HumanObservation	11/24/15	9:16	Animalia	Canis latrans	307479	4767439	15N	WGS84	US	1
5:42332.43125	HumanObservation	11/24/15	10:21	Animalia	Canis latrans	307211	4767821	15N	WGS84	US	1
5:42340.8611111111	HumanObservation	12/2/15	20:40	Animalia	Canis latrans	307612	4767387	15N	WGS84	US	1
5:42340.8993055556	HumanObservation	12/2/15	21:35	Animalia	Canis latrans	307731	4767415	15N	WGS84	US	1
5:42340.9513888889	HumanObservation	12/2/15	22:50	Animalia	Canis latrans	308628	4767664	15N	WGS84	US	1
5:42340.9791666667	HumanObservation	12/2/15	23:30	Animalia	Canis latrans	308791	4768023	15N	WGS84	US	1
5:42341.0291666667	HumanObservation	12/3/15	0:42	Animalia	Canis latrans	308867	4768186	15N	WGS84	US	1
5:42347.0423611111	HumanObservation	12/9/15	1:01	Animalia	Canis latrans	307720	4767984	15N	WGS84	US	1
5:42347.1284722222	HumanObservation	12/9/15	3:05	Animalia	Canis latrans	307513	4768076	15N	WGS84	US	1
5:42347.1645833333	HumanObservation	12/9/15	3:57	Animalia	Canis latrans	307651	4767699	15N	WGS84	US	1
5:42347.1965277778	HumanObservation	12/9/15	4:43	Animalia	Canis latrans	307646	4767908	15N	WGS84	US	1
5:42347.2243055556	HumanObservation	12/9/15	5:23	Animalia	Canis latrans	307401	4767947	15N	WGS84	US	1
5:42356.6423611111	HumanObservation	12/18/15	15:25	Animalia	Canis latrans	303447	4768343	15N	WGS84	US	1
5:42356.6770833333	HumanObservation	12/18/15	16:15	Animalia	Canis latrans	303479	4768416	15N	WGS84	US	1
5:42356.6895833333	HumanObservation	12/18/15	16:33	Animalia	Canis latrans	303085	4768582	15N	WGS84	US	1
5:42356.7291666667	HumanObservation	12/18/15	17:30	Animalia	Canis latrans	302846	4768630	15N	WGS84	US	1
5:42356.7826388889	HumanObservation	12/18/15	18:47	Animalia	Canis latrans	303080	4768628	15N	WGS84	US	1
5:42356.8201388889	HumanObservation	12/18/15	19:41	Animalia	Canis latrans	303187	4768483	15N	WGS84	US	1
5:42359.8708333333	HumanObservation	12/21/15	20:54	Animalia	Canis latrans	304039	4768775	15N	WGS84	US	1
5:42359.9076388889	HumanObservation	12/21/15	21:47	Animalia	Canis latrans	304139	4768740	15N	WGS84	US	1
5:42359.9402777778	HumanObservation	12/21/15	22:34	Animalia	Canis latrans	304190	4768670	15N	WGS84	US	1
5:42359.9826388889	HumanObservation	12/21/15	23:35	Animalia	Canis latrans	304511	4768644	15N	WGS84	US	1
5:42360.0125	HumanObservation	12/22/15	0:18	Animalia	Canis latrans	304606	4768741	15N	WGS84	US	1
5:42367.4284722222	HumanObservation	12/29/15	10:17	Animalia	Canis latrans	307094	4767725	15N	WGS84	US	1
5:42375.2513888889	HumanObservation	1/6/16	6:02	Animalia	Canis latrans	307168	4767667	15N	WGS84	US	1
5:42375.2944444444	HumanObservation	1/6/16	7:04	Animalia	Canis latrans	307140	4767725	15N	WGS84	US	1
5:42375.3409722222	HumanObservation	1/6/16	8:11	Animalia	Canis latrans	307248	4767909	15N	WGS84	US	1
5:42375.38125	HumanObservation	1/6/16	9:09	Animalia	Canis latrans	307230	4767989	15N	WGS84	US	1
5:42375.4243055556	HumanObservation	1/6/16	10:11	Animalia	Canis latrans	307255	4767957	15N	WGS84	US	1
6:42088.0104166667	HumanObservation	3/25/15	0:15	Animalia	Canis latrans	296507	4772701	15N	WGS84	US	1
6:42088.8402777778	HumanObservation	3/25/15	20:10	Animalia	Canis latrans	296775	4772310	15N	WGS84	US	1
6:42088.8798611111	HumanObservation	3/25/15	21:07	Animalia	Canis latrans	297869	4772870	15N	WGS84	US	1
6:42088.9236111111	HumanObservation	3/25/15	22:10	Animalia	Canis latrans	297226	4773137	15N	WGS84	US	1
6:42088.9680555556	HumanObservation	3/25/15	23:14	Animalia	Canis latrans	296864	4772878	15N	WGS84	US	1
6:42096.8506944444	HumanObservation	4/2/15	20:25	Animalia	Canis latrans	297561	4771806	15N	WGS84	US	1
6:42096.8888888889	HumanObservation	4/2/15	21:20	Animalia	Canis latrans	297856	4771257	15N	WGS84	US	1
6:42096.9319444444	HumanObservation	4/2/15	22:22	Animalia	Canis latrans	298015	4771487	15N	WGS84	US	1
6:42096.9659722222	HumanObservation	4/2/15	23:11	Animalia	Canis latrans	298015	4771483	15N	WGS84	US	1
6:42097.0069444444	HumanObservation	4/3/15	0:10	Animalia	Canis latrans	297944	4771522	15N	WGS84	US	1
6:42097.4888888889	HumanObservation	4/3/15	11:44	Animalia	Canis latrans	297573	4771479	15N	WGS84	US	1
6:42100.6638888889	HumanObservation	4/6/15	15:56	Animalia	Canis latrans	297172	4771859	15N	WGS84	US	1
6:42102.8333333333	HumanObservation	4/8/15	20:00	Animalia	Canis latrans	297505	4772049	15N	WGS84	US	1
6:42102.8715277778	HumanObservation	4/8/15	20:55	Animalia	Canis latrans	297517	4771962	15N	WGS84	US	1
6:42104.4319444444	HumanObservation	4/10/15	10:22	Animalia	Canis latrans	297461	4771978	15N	WGS84	US	1
6:42108.8465277778	HumanObservation	4/14/15	20:19	Animalia	Canis latrans	297924	4771371	15N	WGS84	US	1
6:42108.8875	HumanObservation	4/14/15	21:18	Animalia	Canis latrans	297642	4771512	15N	WGS84	US	1
6:42108.9305555556	HumanObservation	4/14/15	22:20	Animalia	Canis latrans	297537	4771325	15N	WGS84	US	1
6:42108.9729166667	HumanObservation	4/14/15	23:21	Animalia	Canis latrans	297532	4772025	15N	WGS84	US	1
6:42109.0166666667	HumanObservation	4/15/15	0:24	Animalia	Canis latrans	297766	4772071	15N	WGS84	US	1
6:42111.4465277778	HumanObservation	4/17/15	10:43	Animalia	Canis latrans	297468	4771521	15N	WGS84	US	1
6:42115.85	HumanObservation	4/21/15	20:24	Animalia	Canis latrans	297693	4771532	15N	WGS84	US	1
6:42115.8881944444	HumanObservation	4/21/15	21:19	Animalia	Canis latrans	297494	4772022	15N	WGS84	US	1
6:42115.9291666667	HumanObservation	4/21/15	22:18	Animalia	Canis latrans	297455	4772318	15N	WGS84	US	1
6:42115.9666666667	HumanObservation	4/21/15	23:12	Animalia	Canis latrans	297410	4772329	15N	WGS84	US	1
6:42116.00625	HumanObservation	4/22/15	0:09	Animalia	Canis latrans	297522	4772778	15N	WGS84	US	1
6:42117.5208333333	HumanObservation	4/23/15	12:30	Animalia	Canis latrans	297562	4771549	15N	WGS84	US	1
6:42122.8458333333	HumanObservation	4/28/15	20:18	Animalia	Canis latrans	297325	4771708	15N	WGS84	US	1
6:42122.8833333333	HumanObservation	4/28/15	21:12	Animalia	Canis latrans	297563	4771581	15N	WGS84	US	1
6:42122.9263888889	HumanObservation	4/28/15	22:14	Animalia	Canis latrans	297580	4771376	15N	WGS84	US	1
6:42122.96875	HumanObservation	4/28/15	23:15	Animalia	Canis latrans	297738	4771518	15N	WGS84	US	1
6:42123.0083333333	HumanObservation	4/29/15	0:12	Animalia	Canis latrans	297698	4771511	15N	WGS84	US	1
6:42124.4625	HumanObservation	4/30/15	11:06	Animalia	Canis latrans	297818	4771567	15N	WGS84	US	1
6:42129.8854166667	HumanObservation	5/5/15	21:15	Animalia	Canis latrans	297898	4771491	15N	WGS84	US	1
6:42129.9340277778	HumanObservation	5/5/15	22:25	Animalia	Canis latrans	297606	4771502	15N	WGS84	US	1
6:42129.9701388889	HumanObservation	5/5/15	23:17	Animalia	Canis latrans	297780	4771608	15N	WGS84	US	1
6:42130.00625	HumanObservation	5/6/15	0:09	Animalia	Canis latrans	297912	4771371	15N	WGS84	US	1
6:42130.05	HumanObservation	5/6/15	1:12	Animalia	Canis latrans	297580	4771365	15N	WGS84	US	1
6:42130.3333333333	HumanObservation	5/6/15	8:00	Animalia	Canis latrans	297515	4771600	15N	WGS84	US	1
6:42135.0284722222	HumanObservation	5/11/15	0:41	Animalia	Canis latrans	296454	4771986	15N	WGS84	US	1
6:42135.0652777778	HumanObservation	5/11/15	1:34	Animalia	Canis latrans	297803	4771615	15N	WGS84	US	1
6:42135.1069444444	HumanObservation	5/11/15	2:34	Animalia	Canis latrans	297184	4772536	15N	WGS84	US	1
6:42135.1527777778	HumanObservation	5/11/15	3:40	Animalia	Canis latrans	298326	4771619	15N	WGS84	US	1
6:42135.2034722222	HumanObservation	5/11/15	4:53	Animalia	Canis latrans	298440	4770118	15N	WGS84	US	1
6:42137.4284722222	HumanObservation	5/13/15	10:17	Animalia	Canis latrans	297969	4772315	15N	WGS84	US	1
6:42143.4576388889	HumanObservation	5/19/15	10:59	Animalia	Canis latrans	297660	4771424	15N	WGS84	US	1
6:42143.8986111111	HumanObservation	5/19/15	21:34	Animalia	Canis latrans	297620	4771425	15N	WGS84	US	1
6:42143.9368055556	HumanObservation	5/19/15	22:29	Animalia	Canis latrans	297601	4771371	15N	WGS84	US	1
6:42143.9861111111	HumanObservation	5/19/15	23:40	Animalia	Canis latrans	297938	4771107	15N	WGS84	US	1
6:42144.0236111111	HumanObservation	5/20/15	0:34	Animalia	Canis latrans	298274	4770693	15N	WGS84	US	1
6:42144.0729166667	HumanObservation	5/20/15	1:45	Animalia	Canis latrans	298355	4770787	15N	WGS84	US	1
6:42152.3763888889	HumanObservation	5/28/15	9:02	Animalia	Canis latrans	298587	4770267	15N	WGS84	US	1
6:42156.8833333333	HumanObservation	6/1/15	21:12	Animalia	Canis latrans	297770	4771915	15N	WGS84	US	1
6:42156.9472222222	HumanObservation	6/1/15	22:44	Animalia	Canis latrans	297526	4771823	15N	WGS84	US	1
6:42156.975	HumanObservation	6/1/15	23:24	Animalia	Canis latrans	297283	4771841	15N	WGS84	US	1
6:42157.0118055556	HumanObservation	6/2/15	0:17	Animalia	Canis latrans	297372	4771829	15N	WGS84	US	1
6:42157.0541666667	HumanObservation	6/2/15	1:18	Animalia	Canis latrans	297424	4771761	15N	WGS84	US	1
6:42159.4159722222	HumanObservation	6/4/15	9:59	Animalia	Canis latrans	298458	4770082	15N	WGS84	US	1
6:42166.1895833333	HumanObservation	6/11/15	4:33	Animalia	Canis latrans	297718	4771755	15N	WGS84	US	1
6:42166.2388888889	HumanObservation	6/11/15	5:44	Animalia	Canis latrans	298054	4770004	15N	WGS84	US	1
6:42166.2958333333	HumanObservation	6/11/15	7:06	Animalia	Canis latrans	298603	4770413	15N	WGS84	US	1
6:42166.3333333333	HumanObservation	6/11/15	8:00	Animalia	Canis latrans	298723	4770270	15N	WGS84	US	1
6:42167.4319444444	HumanObservation	6/12/15	10:22	Animalia	Canis latrans	297450	4771850	15N	WGS84	US	1
6:42170.875	HumanObservation	6/15/15	21:00	Animalia	Canis latrans	298554	4770923	15N	WGS84	US	1
6:42170.8958333333	HumanObservation	6/15/15	21:30	Animalia	Canis latrans	297746	4772018	15N	WGS84	US	1
6:42170.9493055556	HumanObservation	6/15/15	22:47	Animalia	Canis latrans	297647	4773733	15N	WGS84	US	1
6:42170.9888888889	HumanObservation	6/15/15	23:44	Animalia	Canis latrans	297655	4774750	15N	WGS84	US	1
6:42181.8763888889	HumanObservation	6/26/15	21:02	Animalia	Canis latrans	297910	4772603	15N	WGS84	US	1
6:42181.9729166667	HumanObservation	6/26/15	23:21	Animalia	Canis latrans	298546	4770701	15N	WGS84	US	1
6:42182.0229166667	HumanObservation	6/27/15	0:33	Animalia	Canis latrans	297863	4770857	15N	WGS84	US	1
6:42182.0319444444	HumanObservation	6/27/15	0:46	Animalia	Canis latrans	297594	4770904	15N	WGS84	US	1
6:42184.2506944444	HumanObservation	6/29/15	6:01	Animalia	Canis latrans	297368	4771949	15N	WGS84	US	1
6:42184.3430555556	HumanObservation	6/29/15	8:14	Animalia	Canis latrans	297806	4771663	15N	WGS84	US	1
6:42184.375	HumanObservation	6/29/15	9:00	Animalia	Canis latrans	297447	4771706	15N	WGS84	US	1
6:42184.4145833333	HumanObservation	6/29/15	9:57	Animalia	Canis latrans	297537	4771937	15N	WGS84	US	1
6:42192.2083333333	HumanObservation	7/7/15	5:00	Animalia	Canis latrans	296918	4770243	15N	WGS84	US	1
7:42088.5486111111	HumanObservation	3/25/15	13:10	Animalia	Canis latrans	297419	4771988	15N	WGS84	US	1
7:42088.84375	HumanObservation	3/25/15	20:15	Animalia	Canis latrans	297145	4772928	15N	WGS84	US	1
7:42088.8798611111	HumanObservation	3/25/15	21:07	Animalia	Canis latrans	297715	4773197	15N	WGS84	US	1
7:42088.9375	HumanObservation	3/25/15	22:30	Animalia	Canis latrans	297391	4772121	15N	WGS84	US	1
7:42088.9548611111	HumanObservation	3/25/15	22:55	Animalia	Canis latrans	297867	4772384	15N	WGS84	US	1
7:42088.9965277778	HumanObservation	3/25/15	23:55	Animalia	Canis latrans	297515	4772441	15N	WGS84	US	1
7:42096.8451388889	HumanObservation	4/2/15	20:17	Animalia	Canis latrans	297791	4771820	15N	WGS84	US	1
7:42096.8875	HumanObservation	4/2/15	21:18	Animalia	Canis latrans	297852	4771232	15N	WGS84	US	1
7:42096.91875	HumanObservation	4/2/15	22:03	Animalia	Canis latrans	298433	4770792	15N	WGS84	US	1
7:42096.9263888889	HumanObservation	4/2/15	22:14	Animalia	Canis latrans	297952	4770983	15N	WGS84	US	1
7:42097.0138888889	HumanObservation	4/3/15	0:20	Animalia	Canis latrans	298180	4770766	15N	WGS84	US	1
7:42097.4784722222	HumanObservation	4/3/15	11:29	Animalia	Canis latrans	297725	4771302	15N	WGS84	US	1
7:42100.6451388889	HumanObservation	4/6/15	15:29	Animalia	Canis latrans	297947	4771418	15N	WGS84	US	1
7:42102.8347222222	HumanObservation	4/8/15	20:02	Animalia	Canis latrans	297537	4771733	15N	WGS84	US	1
7:42102.8777777778	HumanObservation	4/8/15	21:04	Animalia	Canis latrans	297578	4771722	15N	WGS84	US	1
7:42102.9166666667	HumanObservation	4/8/15	22:00	Animalia	Canis latrans	297450	4771542	15N	WGS84	US	1
7:42102.9625	HumanObservation	4/8/15	23:06	Animalia	Canis latrans	297499	4771352	15N	WGS84	US	1
7:42104.4194444444	HumanObservation	4/10/15	10:04	Animalia	Canis latrans	297723	4771553	15N	WGS84	US	1
7:42108.8381944444	HumanObservation	4/14/15	20:07	Animalia	Canis latrans	297419	4772102	15N	WGS84	US	1
7:42108.88125	HumanObservation	4/14/15	21:09	Animalia	Canis latrans	297598	4771456	15N	WGS84	US	1
7:42108.9236111111	HumanObservation	4/14/15	22:10	Animalia	Canis latrans	297467	4771437	15N	WGS84	US	1
7:42108.9645833333	HumanObservation	4/14/15	23:09	Animalia	Canis latrans	297629	4772441	15N	WGS84	US	1
7:42109.0076388889	HumanObservation	4/15/15	0:11	Animalia	Canis latrans	297557	4772632	15N	WGS84	US	1
7:42111.4375	HumanObservation	4/17/15	10:30	Animalia	Canis latrans	297831	4772277	15N	WGS84	US	1
7:42115.8430555556	HumanObservation	4/21/15	20:14	Animalia	Canis latrans	297585	4771701	15N	WGS84	US	1
7:42115.8902777778	HumanObservation	4/21/15	21:22	Animalia	Canis latrans	297801	4772090	15N	WGS84	US	1
7:42115.9305555556	HumanObservation	4/21/15	22:20	Animalia	Canis latrans	297937	4772294	15N	WGS84	US	1
7:42115.9715277778	HumanObservation	4/21/15	23:19	Animalia	Canis latrans	297972	4772720	15N	WGS84	US	1
7:42116.0111111111	HumanObservation	4/22/15	0:16	Animalia	Canis latrans	297640	4772745	15N	WGS84	US	1
7:42117.5201388889	HumanObservation	4/23/15	12:29	Animalia	Canis latrans	297457	4771562	15N	WGS84	US	1
7:42122.8472222222	HumanObservation	4/28/15	20:20	Animalia	Canis latrans	297611	4771576	15N	WGS84	US	1
7:42122.8902777778	HumanObservation	4/28/15	21:22	Animalia	Canis latrans	297568	4771641	15N	WGS84	US	1
7:42122.9347222222	HumanObservation	4/28/15	22:26	Animalia	Canis latrans	297504	4771572	15N	WGS84	US	1
7:42122.9784722222	HumanObservation	4/28/15	23:29	Animalia	Canis latrans	297823	4771488	15N	WGS84	US	1
7:42123.0180555556	HumanObservation	4/29/15	0:26	Animalia	Canis latrans	297813	4771600	15N	WGS84	US	1
7:42124.4444444444	HumanObservation	4/30/15	10:40	Animalia	Canis latrans	297777	4771454	15N	WGS84	US	1
7:42129.8861111111	HumanObservation	5/5/15	21:16	Animalia	Canis latrans	297623	4771594	15N	WGS84	US	1
7:42129.9284722222	HumanObservation	5/5/15	22:17	Animalia	Canis latrans	297622	4771431	15N	WGS84	US	1
7:42129.9715277778	HumanObservation	5/5/15	23:19	Animalia	Canis latrans	297764	4771596	15N	WGS84	US	1
7:42130.0131944444	HumanObservation	5/6/15	0:19	Animalia	Canis latrans	297627	4771618	15N	WGS84	US	1
7:42130.0590277778	HumanObservation	5/6/15	1:25	Animalia	Canis latrans	297837	4772027	15N	WGS84	US	1
7:42130.34375	HumanObservation	5/6/15	8:15	Animalia	Canis latrans	297918	4772530	15N	WGS84	US	1
7:42135.0319444444	HumanObservation	5/11/15	0:46	Animalia	Canis latrans	297651	4771423	15N	WGS84	US	1
7:42135.0763888889	HumanObservation	5/11/15	1:50	Animalia	Canis latrans	297686	4771542	15N	WGS84	US	1
7:42135.1138888889	HumanObservation	5/11/15	2:44	Animalia	Canis latrans	297515	4772069	15N	WGS84	US	1
7:42135.15625	HumanObservation	5/11/15	3:45	Animalia	Canis latrans	297439	4771363	15N	WGS84	US	1
7:42135.1916666667	HumanObservation	5/11/15	4:36	Animalia	Canis latrans	297645	4771304	15N	WGS84	US	1
7:42137.4444444444	HumanObservation	5/13/15	10:40	Animalia	Canis latrans	297859	4771558	15N	WGS84	US	1
7:42143.43125	HumanObservation	5/19/15	10:21	Animalia	Canis latrans	297122	4772883	15N	WGS84	US	1
7:42143.8847222222	HumanObservation	5/19/15	21:14	Animalia	Canis latrans	297246	4772405	15N	WGS84	US	1
7:42143.9236111111	HumanObservation	5/19/15	22:10	Animalia	Canis latrans	297129	4773028	15N	WGS84	US	1
7:42143.9722222222	HumanObservation	5/19/15	23:20	Animalia	Canis latrans	296660	4772778	15N	WGS84	US	1
7:42144.00625	HumanObservation	5/20/15	0:09	Animalia	Canis latrans	296707	4772753	15N	WGS84	US	1
7:42144.0541666667	HumanObservation	5/20/15	1:18	Animalia	Canis latrans	296429	4771944	15N	WGS84	US	1
7:42152.3555555556	HumanObservation	5/28/15	8:32	Animalia	Canis latrans	297883	4771814	15N	WGS84	US	1
7:42156.8444444444	HumanObservation	6/1/15	20:16	Animalia	Canis latrans	297620	4771739	15N	WGS84	US	1
7:42156.9361111111	HumanObservation	6/1/15	22:28	Animalia	Canis latrans	297708	4771974	15N	WGS84	US	1
7:42156.9625	HumanObservation	6/1/15	23:06	Animalia	Canis latrans	297692	4772064	15N	WGS84	US	1
7:42156.9986111111	HumanObservation	6/1/15	23:58	Animalia	Canis latrans	297666	4772039	15N	WGS84	US	1
7:42157.0423611111	HumanObservation	6/2/15	1:01	Animalia	Canis latrans	297703	4771907	15N	WGS84	US	1
7:42159.3604166667	HumanObservation	6/4/15	8:39	Animalia	Canis latrans	297646	4772103	15N	WGS84	US	1
7:42166.1722222222	HumanObservation	6/11/15	4:08	Animalia	Canis latrans	297438	4771720	15N	WGS84	US	1
7:42166.2270833333	HumanObservation	6/11/15	5:27	Animalia	Canis latrans	297636	4772041	15N	WGS84	US	1
7:42166.2833333333	HumanObservation	6/11/15	6:48	Animalia	Canis latrans	297365	4771879	15N	WGS84	US	1
7:42166.3229166667	HumanObservation	6/11/15	7:45	Animalia	Canis latrans	297874	4771894	15N	WGS84	US	1
7:42167.4305555556	HumanObservation	6/12/15	10:20	Animalia	Canis latrans	297431	4771953	15N	WGS84	US	1
7:42170.8444444444	HumanObservation	6/15/15	20:16	Animalia	Canis latrans	297763	4771961	15N	WGS84	US	1
7:42170.8944444444	HumanObservation	6/15/15	21:28	Animalia	Canis latrans	297663	4772001	15N	WGS84	US	1
7:42170.9277777778	HumanObservation	6/15/15	22:16	Animalia	Canis latrans	297754	4772045	15N	WGS84	US	1
7:42170.9680555556	HumanObservation	6/15/15	23:14	Animalia	Canis latrans	297735	4771876	15N	WGS84	US	1
7:42171.0111111111	HumanObservation	6/16/15	0:16	Animalia	Canis latrans	297736	4771983	15N	WGS84	US	1
7:42181.8923611111	HumanObservation	6/26/15	21:25	Animalia	Canis latrans	297481	4772011	15N	WGS84	US	1
7:42181.95	HumanObservation	6/26/15	22:48	Animalia	Canis latrans	297557	4772540	15N	WGS84	US	1
7:42181.9979166667	HumanObservation	6/26/15	23:57	Animalia	Canis latrans	297894	4772794	15N	WGS84	US	1
7:42184.2486111111	HumanObservation	6/29/15	5:58	Animalia	Canis latrans	297336	4771767	15N	WGS84	US	1
7:42184.2930555556	HumanObservation	6/29/15	7:02	Animalia	Canis latrans	297328	4771987	15N	WGS84	US	1
7:42184.3444444444	HumanObservation	6/29/15	8:16	Animalia	Canis latrans	297715	4771672	15N	WGS84	US	1
7:42184.3743055556	HumanObservation	6/29/15	8:59	Animalia	Canis latrans	297486	4772030	15N	WGS84	US	1
7:42184.4159722222	HumanObservation	6/29/15	9:59	Animalia	Canis latrans	297521	4771637	15N	WGS84	US	1
7:42192.1006944444	HumanObservation	7/7/15	2:25	Animalia	Canis latrans	297567	4773149	15N	WGS84	US	1
7:42192.1458333333	HumanObservation	7/7/15	3:30	Animalia	Canis latrans	297656	4770990	15N	WGS84	US	1
7:42192.18125	HumanObservation	7/7/15	4:21	Animalia	Canis latrans	297457	4770972	15N	WGS84	US	1
7:42192.2284722222	HumanObservation	7/7/15	5:29	Animalia	Canis latrans	297296	4770735	15N	WGS84	US	1
7:42192.2666666667	HumanObservation	7/7/15	6:24	Animalia	Canis latrans	297489	4771023	15N	WGS84	US	1
7:42198.6840277778	HumanObservation	7/13/15	16:25	Animalia	Canis latrans	297836	4771467	15N	WGS84	US	1
7:42198.71875	HumanObservation	7/13/15	17:15	Animalia	Canis latrans	297746	4771418	15N	WGS84	US	1
7:42198.7576388889	HumanObservation	7/13/15	18:11	Animalia	Canis latrans	298006	4771475	15N	WGS84	US	1
7:42198.7944444444	HumanObservation	7/13/15	19:04	Animalia	Canis latrans	298047	4771576	15N	WGS84	US	1
7:42198.8326388889	HumanObservation	7/13/15	19:59	Animalia	Canis latrans	297810	4771538	15N	WGS84	US	1
7:42205.8875	HumanObservation	7/20/15	21:18	Animalia	Canis latrans	297711	4771542	15N	WGS84	US	1
7:42205.9319444444	HumanObservation	7/20/15	22:22	Animalia	Canis latrans	297662	4771968	15N	WGS84	US	1
7:42205.9694444444	HumanObservation	7/20/15	23:16	Animalia	Canis latrans	297732	4771493	15N	WGS84	US	1
7:42206.0270833333	HumanObservation	7/21/15	0:39	Animalia	Canis latrans	297720	4771619	15N	WGS84	US	1
7:42215	HumanObservation	7/30/15	0:00	Animalia	Canis latrans	297817	4770213	15N	WGS84	US	1
7:42215.0909722222	HumanObservation	7/30/15	2:11	Animalia	Canis latrans	297874	4770217	15N	WGS84	US	1
7:42215.1326388889	HumanObservation	7/30/15	3:11	Animalia	Canis latrans	297875	4770212	15N	WGS84	US	1
7:42215.1763888889	HumanObservation	7/30/15	4:14	Animalia	Canis latrans	297786	4770290	15N	WGS84	US	1
7:42215.2159722222	HumanObservation	7/30/15	5:11	Animalia	Canis latrans	297613	4771131	15N	WGS84	US	1
7:42219.2736111111	HumanObservation	8/3/15	6:34	Animalia	Canis latrans	297812	4771462	15N	WGS84	US	1
7:42219.3402777778	HumanObservation	8/3/15	8:10	Animalia	Canis latrans	297663	4770919	15N	WGS84	US	1
7:42219.3715277778	HumanObservation	8/3/15	8:55	Animalia	Canis latrans	297457	4771073	15N	WGS84	US	1
7:42219.3944444444	HumanObservation	8/3/15	9:28	Animalia	Canis latrans	297352	4771204	15N	WGS84	US	1
7:42226.8430555556	HumanObservation	8/10/15	20:14	Animalia	Canis latrans	297759	4772040	15N	WGS84	US	1
7:42226.8777777778	HumanObservation	8/10/15	21:04	Animalia	Canis latrans	297881	4771883	15N	WGS84	US	1
7:42226.9298611111	HumanObservation	8/10/15	22:19	Animalia	Canis latrans	297744	4771940	15N	WGS84	US	1
7:42226.9722222222	HumanObservation	8/10/15	23:20	Animalia	Canis latrans	297799	4771716	15N	WGS84	US	1
7:42227.0159722222	HumanObservation	8/11/15	0:23	Animalia	Canis latrans	298467	4771629	15N	WGS84	US	1
7:42238.0798611111	HumanObservation	8/22/15	1:55	Animalia	Canis latrans	297906	4771838	15N	WGS84	US	1
7:42238.1256944444	HumanObservation	8/22/15	3:01	Animalia	Canis latrans	297743	4771552	15N	WGS84	US	1
7:42238.1659722222	HumanObservation	8/22/15	3:59	Animalia	Canis latrans	297631	4771632	15N	WGS84	US	1
7:42238.2069444444	HumanObservation	8/22/15	4:58	Animalia	Canis latrans	297588	4771355	15N	WGS84	US	1
7:42238.2465277778	HumanObservation	8/22/15	5:55	Animalia	Canis latrans	297602	4771380	15N	WGS84	US	1
7:42240.6444444444	HumanObservation	8/24/15	15:28	Animalia	Canis latrans	297756	4771588	15N	WGS84	US	1
7:42240.6861111111	HumanObservation	8/24/15	16:28	Animalia	Canis latrans	297318	4771822	15N	WGS84	US	1
7:42240.7291666667	HumanObservation	8/24/15	17:30	Animalia	Canis latrans	297530	4771780	15N	WGS84	US	1
7:42240.7618055556	HumanObservation	8/24/15	18:17	Animalia	Canis latrans	297670	4771497	15N	WGS84	US	1
7:42240.7979166667	HumanObservation	8/24/15	19:09	Animalia	Canis latrans	297489	4771534	15N	WGS84	US	1
7:42247.8673611111	HumanObservation	8/31/15	20:49	Animalia	Canis latrans	297822	4772094	15N	WGS84	US	1
7:42247.9055555556	HumanObservation	8/31/15	21:44	Animalia	Canis latrans	297552	4771347	15N	WGS84	US	1
7:42247.9506944444	HumanObservation	8/31/15	22:49	Animalia	Canis latrans	297815	4771177	15N	WGS84	US	1
7:42247.9944444444	HumanObservation	8/31/15	23:52	Animalia	Canis latrans	296793	4771015	15N	WGS84	US	1
7:42248.03125	HumanObservation	9/1/15	0:45	Animalia	Canis latrans	296800	4771126	15N	WGS84	US	1
7:42255.0638888889	HumanObservation	9/8/15	1:32	Animalia	Canis latrans	297433	4773395	15N	WGS84	US	1
7:42255.1006944444	HumanObservation	9/8/15	2:25	Animalia	Canis latrans	297734	4773274	15N	WGS84	US	1
7:42255.1326388889	HumanObservation	9/8/15	3:11	Animalia	Canis latrans	297814	4773173	15N	WGS84	US	1
7:42255.1805555556	HumanObservation	9/8/15	4:20	Animalia	Canis latrans	297890	4772986	15N	WGS84	US	1
7:42255.21875	HumanObservation	9/8/15	5:15	Animalia	Canis latrans	297788	4772957	15N	WGS84	US	1
7:42264.2534722222	HumanObservation	9/17/15	6:05	Animalia	Canis latrans	297536	4771085	15N	WGS84	US	1
7:42264.2902777778	HumanObservation	9/17/15	6:58	Animalia	Canis latrans	297592	4771424	15N	WGS84	US	1
7:42264.3361111111	HumanObservation	9/17/15	8:04	Animalia	Canis latrans	297767	4771852	15N	WGS84	US	1
7:42264.3763888889	HumanObservation	9/17/15	9:02	Animalia	Canis latrans	297785	4771476	15N	WGS84	US	1
7:42264.4166666667	HumanObservation	9/17/15	10:00	Animalia	Canis latrans	297687	4771365	15N	WGS84	US	1
7:42268.8381944444	HumanObservation	9/21/15	20:07	Animalia	Canis latrans	297451	4771876	15N	WGS84	US	1
7:42268.8722222222	HumanObservation	9/21/15	20:56	Animalia	Canis latrans	297527	4771755	15N	WGS84	US	1
7:42268.9111111111	HumanObservation	9/21/15	21:52	Animalia	Canis latrans	297607	4771533	15N	WGS84	US	1
7:42268.9548611111	HumanObservation	9/21/15	22:55	Animalia	Canis latrans	297624	4771408	15N	WGS84	US	1
7:42268.9993055556	HumanObservation	9/21/15	23:59	Animalia	Canis latrans	298480	4771654	15N	WGS84	US	1
7:42279.0868055556	HumanObservation	10/2/15	2:05	Animalia	Canis latrans	293565	4772352	15N	WGS84	US	1
7:42279.1319444444	HumanObservation	10/2/15	3:10	Animalia	Canis latrans	293795	4773905	15N	WGS84	US	1
7:42279.1611111111	HumanObservation	10/2/15	3:52	Animalia	Canis latrans	294293	4773553	15N	WGS84	US	1
7:42279.1958333333	HumanObservation	10/2/15	4:42	Animalia	Canis latrans	294375	4773544	15N	WGS84	US	1
7:42279.2381944444	HumanObservation	10/2/15	5:43	Animalia	Canis latrans	294377	4773495	15N	WGS84	US	1
7:42283.6381944444	HumanObservation	10/6/15	15:19	Animalia	Canis latrans	298776	4768893	15N	WGS84	US	1
7:42283.6805555556	HumanObservation	10/6/15	16:20	Animalia	Canis latrans	298811	4768955	15N	WGS84	US	1
7:42283.7229166667	HumanObservation	10/6/15	17:21	Animalia	Canis latrans	299270	4768759	15N	WGS84	US	1
7:42283.7659722222	HumanObservation	10/6/15	18:23	Animalia	Canis latrans	299289	4768717	15N	WGS84	US	1
7:42283.8034722222	HumanObservation	10/6/15	19:17	Animalia	Canis latrans	299260	4768718	15N	WGS84	US	1
7:42289.8611111111	HumanObservation	10/12/15	20:40	Animalia	Canis latrans	295932	4773352	15N	WGS84	US	1
7:42289.8979166667	HumanObservation	10/12/15	21:33	Animalia	Canis latrans	295932	4773359	15N	WGS84	US	1
7:42289.9430555556	HumanObservation	10/12/15	22:38	Animalia	Canis latrans	295893	4773258	15N	WGS84	US	1
7:42289.9979166667	HumanObservation	10/12/15	23:57	Animalia	Canis latrans	295955	4773346	15N	WGS84	US	1
7:42290.0277777778	HumanObservation	10/13/15	0:40	Animalia	Canis latrans	295935	4773319	15N	WGS84	US	1
7:42297.0673611111	HumanObservation	10/20/15	1:37	Animalia	Canis latrans	295846	4773243	15N	WGS84	US	1
7:42297.1027777778	HumanObservation	10/20/15	2:28	Animalia	Canis latrans	295918	4773272	15N	WGS84	US	1
7:42297.1493055556	HumanObservation	10/20/15	3:35	Animalia	Canis latrans	295870	4773142	15N	WGS84	US	1
7:42297.1680555556	HumanObservation	10/20/15	4:02	Animalia	Canis latrans	295876	4773230	15N	WGS84	US	1
7:42297.2180555556	HumanObservation	10/20/15	5:14	Animalia	Canis latrans	295851	4773271	15N	WGS84	US	1
7:42306.2520833333	HumanObservation	10/29/15	6:03	Animalia	Canis latrans	297778	4771916	15N	WGS84	US	1
7:42306.2888888889	HumanObservation	10/29/15	6:56	Animalia	Canis latrans	297796	4771803	15N	WGS84	US	1
7:42306.3354166667	HumanObservation	10/29/15	8:03	Animalia	Canis latrans	297729	4771921	15N	WGS84	US	1
7:42306.375	HumanObservation	10/29/15	9:00	Animalia	Canis latrans	297734	4771832	15N	WGS84	US	1
7:42306.4125	HumanObservation	10/29/15	9:54	Animalia	Canis latrans	297754	4771855	15N	WGS84	US	1
7:42310.8833333333	HumanObservation	11/2/15	21:12	Animalia	Canis latrans	298966	4770232	15N	WGS84	US	1
7:42310.9493055556	HumanObservation	11/2/15	22:47	Animalia	Canis latrans	298872	4770087	15N	WGS84	US	1
7:42311.0222222222	HumanObservation	11/3/15	0:32	Animalia	Canis latrans	298349	4770035	15N	WGS84	US	1
7:42311.0777777778	HumanObservation	11/3/15	1:52	Animalia	Canis latrans	298354	4770070	15N	WGS84	US	1
7:42311.0979166667	HumanObservation	11/3/15	2:21	Animalia	Canis latrans	298340	4770075	15N	WGS84	US	1
7:42318.0534722222	HumanObservation	11/10/15	1:17	Animalia	Canis latrans	297839	4772077	15N	WGS84	US	1
7:42318.0888888889	HumanObservation	11/10/15	2:08	Animalia	Canis latrans	298551	4771552	15N	WGS84	US	1
7:42318.13125	HumanObservation	11/10/15	3:09	Animalia	Canis latrans	298554	4771545	15N	WGS84	US	1
7:42318.1756944444	HumanObservation	11/10/15	4:13	Animalia	Canis latrans	297822	4770245	15N	WGS84	US	1
7:42318.2180555556	HumanObservation	11/10/15	5:14	Animalia	Canis latrans	297689	4770165	15N	WGS84	US	1
7:42328.6152777778	HumanObservation	11/20/15	14:46	Animalia	Canis latrans	297695	4771770	15N	WGS84	US	1
7:42328.6659722222	HumanObservation	11/20/15	15:59	Animalia	Canis latrans	297653	4771776	15N	WGS84	US	1
7:42328.7097222222	HumanObservation	11/20/15	17:02	Animalia	Canis latrans	297761	4771505	15N	WGS84	US	1
7:42328.75	HumanObservation	11/20/15	18:00	Animalia	Canis latrans	297865	4771372	15N	WGS84	US	1
7:42328.7923611111	HumanObservation	11/20/15	19:01	Animalia	Canis latrans	298524	4771581	15N	WGS84	US	1
7:42331.8409722222	HumanObservation	11/23/15	20:11	Animalia	Canis latrans	297414	4771755	15N	WGS84	US	1
7:42331.9118055556	HumanObservation	11/23/15	21:53	Animalia	Canis latrans	298049	4772071	15N	WGS84	US	1
7:42331.96875	HumanObservation	11/23/15	23:15	Animalia	Canis latrans	295612	4772056	15N	WGS84	US	1
7:42332.0034722222	HumanObservation	11/24/15	0:05	Animalia	Canis latrans	295638	4772098	15N	WGS84	US	1
7:42332.05	HumanObservation	11/24/15	1:12	Animalia	Canis latrans	295739	4772240	15N	WGS84	US	1
7:42339.0458333333	HumanObservation	12/1/15	1:06	Animalia	Canis latrans	297340	4771748	15N	WGS84	US	1
7:42339.0902777778	HumanObservation	12/1/15	2:10	Animalia	Canis latrans	297657	4771692	15N	WGS84	US	1
7:42339.1354166667	HumanObservation	12/1/15	3:15	Animalia	Canis latrans	297826	4771763	15N	WGS84	US	1
7:42339.1784722222	HumanObservation	12/1/15	4:17	Animalia	Canis latrans	297529	4771479	15N	WGS84	US	1
7:42339.2229166667	HumanObservation	12/1/15	5:21	Animalia	Canis latrans	297687	4770398	15N	WGS84	US	1
7:42347.2777777778	HumanObservation	12/9/15	6:40	Animalia	Canis latrans	297240	4771776	15N	WGS84	US	1
7:42347.3166666667	HumanObservation	12/9/15	7:36	Animalia	Canis latrans	297433	4772083	15N	WGS84	US	1
7:42347.3576388889	HumanObservation	12/9/15	8:35	Animalia	Canis latrans	297535	4772036	15N	WGS84	US	1
7:42347.3895833333	HumanObservation	12/9/15	9:21	Animalia	Canis latrans	297467	4772052	15N	WGS84	US	1
7:42347.425	HumanObservation	12/9/15	10:12	Animalia	Canis latrans	297444	4772021	15N	WGS84	US	1
7:42352.8618055556	HumanObservation	12/14/15	20:41	Animalia	Canis latrans	296904	4772967	15N	WGS84	US	1
7:42352.9041666667	HumanObservation	12/14/15	21:42	Animalia	Canis latrans	296870	4773022	15N	WGS84	US	1
7:42352.9395833333	HumanObservation	12/14/15	22:33	Animalia	Canis latrans	296833	4773005	15N	WGS84	US	1
7:42352.9861111111	HumanObservation	12/14/15	23:40	Animalia	Canis latrans	296866	4772997	15N	WGS84	US	1
7:42353.0243055556	HumanObservation	12/15/15	0:35	Animalia	Canis latrans	296867	4773008	15N	WGS84	US	1
7:42360.0402777778	HumanObservation	12/22/15	0:58	Animalia	Canis latrans	298677	4770856	15N	WGS84	US	1
7:42360.1090277778	HumanObservation	12/22/15	2:37	Animalia	Canis latrans	298280	4770693	15N	WGS84	US	1
7:42360.15	HumanObservation	12/22/15	3:36	Animalia	Canis latrans	298004	4770002	15N	WGS84	US	1
7:42360.1909722222	HumanObservation	12/22/15	4:35	Animalia	Canis latrans	297990	4769845	15N	WGS84	US	1
7:42360.2368055556	HumanObservation	12/22/15	5:41	Animalia	Canis latrans	297779	4770227	15N	WGS84	US	1
7:42366.6354166667	HumanObservation	12/28/15	15:15	Animalia	Canis latrans	297594	4771468	15N	WGS84	US	1
7:42376.8284722222	HumanObservation	1/7/16	19:53	Animalia	Canis latrans	296039	4774175	15N	WGS84	US	1
7:42376.8638888889	HumanObservation	1/7/16	20:44	Animalia	Canis latrans	296017	4773995	15N	WGS84	US	1
7:42376.9048611111	HumanObservation	1/7/16	21:43	Animalia	Canis latrans	295759	4773833	15N	WGS84	US	1
7:42376.9513888889	HumanObservation	1/7/16	22:50	Animalia	Canis latrans	295893	4773254	15N	WGS84	US	1
7:42376.9909722222	HumanObservation	1/7/16	23:47	Animalia	Canis latrans	295947	4773364	15N	WGS84	US	1
7:42382.0493055556	HumanObservation	1/13/16	1:11	Animalia	Canis latrans	298445	4770499	15N	WGS84	US	1
7:42382.0965277778	HumanObservation	1/13/16	2:19	Animalia	Canis latrans	297958	4769931	15N	WGS84	US	1
7:42382.1472222222	HumanObservation	1/13/16	3:32	Animalia	Canis latrans	297916	4770095	15N	WGS84	US	1
7:42382.1868055556	HumanObservation	1/13/16	4:29	Animalia	Canis latrans	298001	4770079	15N	WGS84	US	1
7:42382.2375	HumanObservation	1/13/16	5:42	Animalia	Canis latrans	297481	4771632	15N	WGS84	US	1
7:42388.5993055556	HumanObservation	1/19/16	14:23	Animalia	Canis latrans	297529	4771718	15N	WGS84	US	1
7:42388.6423611111	HumanObservation	1/19/16	15:25	Animalia	Canis latrans	297518	4771332	15N	WGS84	US	1
7:42388.6847222222	HumanObservation	1/19/16	16:26	Animalia	Canis latrans	297740	4771899	15N	WGS84	US	1
7:42388.7222222222	HumanObservation	1/19/16	17:20	Animalia	Canis latrans	297660	4771684	15N	WGS84	US	1
7:42388.7645833333	HumanObservation	1/19/16	18:21	Animalia	Canis latrans	297704	4771752	15N	WGS84	US	1
7:42394.9604166667	HumanObservation	1/25/16	23:03	Animalia	Canis latrans	297855	4769704	15N	WGS84	US	1
7:42395.0069444444	HumanObservation	1/26/16	0:10	Animalia	Canis latrans	297501	4769703	15N	WGS84	US	1
7:42395.0590277778	HumanObservation	1/26/16	1:25	Animalia	Canis latrans	298070	4769586	15N	WGS84	US	1
7:42404.04375	HumanObservation	2/4/16	1:03	Animalia	Canis latrans	297552	4771284	15N	WGS84	US	1
7:42404.1229166667	HumanObservation	2/4/16	2:57	Animalia	Canis latrans	297473	4771394	15N	WGS84	US	1
7:42404.1597222222	HumanObservation	2/4/16	3:50	Animalia	Canis latrans	297423	4771517	15N	WGS84	US	1
7:42404.2055555556	HumanObservation	2/4/16	4:56	Animalia	Canis latrans	297348	4771629	15N	WGS84	US	1
7:42404.2618055556	HumanObservation	2/4/16	6:17	Animalia	Canis latrans	298343	4769812	15N	WGS84	US	1
7:42411.3111111111	HumanObservation	2/11/16	7:28	Animalia	Canis latrans	297682	4769123	15N	WGS84	US	1
7:42411.3569444444	HumanObservation	2/11/16	8:34	Animalia	Canis latrans	297691	4769138	15N	WGS84	US	1
7:42411.4048611111	HumanObservation	2/11/16	9:43	Animalia	Canis latrans	297694	4769044	15N	WGS84	US	1
7:42411.4465277778	HumanObservation	2/11/16	10:43	Animalia	Canis latrans	297679	4769085	15N	WGS84	US	1
7:42411.4888888889	HumanObservation	2/11/16	11:44	Animalia	Canis latrans	297670	4769090	15N	WGS84	US	1
7:42416.8611111111	HumanObservation	2/16/16	20:40	Animalia	Canis latrans	299052	4769945	15N	WGS84	US	1
9:42094.8625	HumanObservation	3/31/15	20:42	Animalia	Vulpes vulpes	302067	4771070	15N	WGS84	US	1
9:42094.90625	HumanObservation	3/31/15	21:45	Animalia	Vulpes vulpes	302255	4770433	15N	WGS84	US	1
9:42094.9479166667	HumanObservation	3/31/15	22:45	Animalia	Vulpes vulpes	302029	4771034	15N	WGS84	US	1
9:42094.9826388889	HumanObservation	3/31/15	23:35	Animalia	Vulpes vulpes	302051	4771216	15N	WGS84	US	1
9:42095.025	HumanObservation	4/1/15	0:36	Animalia	Vulpes vulpes	301741	4770878	15N	WGS84	US	1
9:42097.6048611111	HumanObservation	4/3/15	14:31	Animalia	Vulpes vulpes	301702	4771060	15N	WGS84	US	1
9:42101.8625	HumanObservation	4/7/15	20:42	Animalia	Vulpes vulpes	301576	4770890	15N	WGS84	US	1
9:42104.4944444444	HumanObservation	4/10/15	11:52	Animalia	Vulpes vulpes	301908	4770330	15N	WGS84	US	1
9:42105.8625	HumanObservation	4/11/15	20:42	Animalia	Vulpes vulpes	301727	4770392	15N	WGS84	US	1
9:42105.9020833333	HumanObservation	4/11/15	21:39	Animalia	Vulpes vulpes	301794	4770338	15N	WGS84	US	1
9:42105.9423611111	HumanObservation	4/11/15	22:37	Animalia	Vulpes vulpes	301770	4770307	15N	WGS84	US	1
9:42105.9784722222	HumanObservation	4/11/15	23:29	Animalia	Vulpes vulpes	301877	4770183	15N	WGS84	US	1
9:42106.0236111111	HumanObservation	4/12/15	0:34	Animalia	Vulpes vulpes	301769	4770300	15N	WGS84	US	1
9:42110.8347222222	HumanObservation	4/16/15	20:02	Animalia	Vulpes vulpes	301954	4770349	15N	WGS84	US	1
9:42110.8701388889	HumanObservation	4/16/15	20:53	Animalia	Vulpes vulpes	301808	4770348	15N	WGS84	US	1
9:42110.9138888889	HumanObservation	4/16/15	21:56	Animalia	Vulpes vulpes	302025	4770914	15N	WGS84	US	1
9:42110.9555555556	HumanObservation	4/16/15	22:56	Animalia	Vulpes vulpes	302135	4770812	15N	WGS84	US	1
9:42110.9951388889	HumanObservation	4/16/15	23:53	Animalia	Vulpes vulpes	302011	4770704	15N	WGS84	US	1
9:42111.5180555556	HumanObservation	4/17/15	12:26	Animalia	Vulpes vulpes	301779	4770330	15N	WGS84	US	1
9:42117.6208333333	HumanObservation	4/23/15	14:54	Animalia	Vulpes vulpes	302008	4770278	15N	WGS84	US	1
9:42120.8215277778	HumanObservation	4/26/15	19:43	Animalia	Vulpes vulpes	302173	4770819	15N	WGS84	US	1
9:42120.8305555556	HumanObservation	4/26/15	19:56	Animalia	Vulpes vulpes	302163	4770597	15N	WGS84	US	1
9:42120.8805555556	HumanObservation	4/26/15	21:08	Animalia	Vulpes vulpes	302248	4770769	15N	WGS84	US	1
9:42120.9131944444	HumanObservation	4/26/15	21:55	Animalia	Vulpes vulpes	302208	4770854	15N	WGS84	US	1
9:42120.9652777778	HumanObservation	4/26/15	23:10	Animalia	Vulpes vulpes	302209	4770854	15N	WGS84	US	1
9:42120.9993055556	HumanObservation	4/26/15	23:59	Animalia	Vulpes vulpes	302201	4770842	15N	WGS84	US	1
9:42124.55	HumanObservation	4/30/15	13:12	Animalia	Vulpes vulpes	301760	4770245	15N	WGS84	US	1
9:42124.8354166667	HumanObservation	4/30/15	20:03	Animalia	Vulpes vulpes	302249	4770791	15N	WGS84	US	1
9:42124.8833333333	HumanObservation	4/30/15	21:12	Animalia	Vulpes vulpes	303042	4770547	15N	WGS84	US	1
9:42124.9131944444	HumanObservation	4/30/15	21:55	Animalia	Vulpes vulpes	303980	4770147	15N	WGS84	US	1
9:42124.9611111111	HumanObservation	4/30/15	23:04	Animalia	Vulpes vulpes	303694	4770397	15N	WGS84	US	1
9:42124.9965277778	HumanObservation	4/30/15	23:55	Animalia	Vulpes vulpes	303886	4770239	15N	WGS84	US	1
9:42128.9180555556	HumanObservation	5/4/15	22:02	Animalia	Vulpes vulpes	302442	4770336	15N	WGS84	US	1
9:42128.95625	HumanObservation	5/4/15	22:57	Animalia	Vulpes vulpes	303958	4770223	15N	WGS84	US	1
9:42128.9972222222	HumanObservation	5/4/15	23:56	Animalia	Vulpes vulpes	303857	4770194	15N	WGS84	US	1
9:42129.0402777778	HumanObservation	5/5/15	0:58	Animalia	Vulpes vulpes	303788	4770207	15N	WGS84	US	1
9:42129.08125	HumanObservation	5/5/15	1:57	Animalia	Vulpes vulpes	303851	4770197	15N	WGS84	US	1
9:42130.4784722222	HumanObservation	5/6/15	11:29	Animalia	Vulpes vulpes	302238	4770970	15N	WGS84	US	1
9:42136.8423611111	HumanObservation	5/12/15	20:13	Animalia	Vulpes vulpes	303076	4771623	15N	WGS84	US	1
9:42136.8923611111	HumanObservation	5/12/15	21:25	Animalia	Vulpes vulpes	303309	4771485	15N	WGS84	US	1
9:42136.9479166667	HumanObservation	5/12/15	22:45	Animalia	Vulpes vulpes	303818	4770610	15N	WGS84	US	1
9:42136.9722222222	HumanObservation	5/12/15	23:20	Animalia	Vulpes vulpes	304194	4769780	15N	WGS84	US	1
9:42136.9972222222	HumanObservation	5/12/15	23:56	Animalia	Vulpes vulpes	304263	4769772	15N	WGS84	US	1
9:42137.5736111111	HumanObservation	5/13/15	13:46	Animalia	Vulpes vulpes	303398	4770332	15N	WGS84	US	1
9:42143.5847222222	HumanObservation	5/19/15	14:02	Animalia	Vulpes vulpes	302991	4771543	15N	WGS84	US	1
9:42146.0270833333	HumanObservation	5/22/15	0:39	Animalia	Vulpes vulpes	304215	4769905	15N	WGS84	US	1
9:42146.075	HumanObservation	5/22/15	1:48	Animalia	Vulpes vulpes	304305	4769764	15N	WGS84	US	1
9:42146.1201388889	HumanObservation	5/22/15	2:53	Animalia	Vulpes vulpes	303614	4769098	15N	WGS84	US	1
9:42146.1604166667	HumanObservation	5/22/15	3:51	Animalia	Vulpes vulpes	304060	4769603	15N	WGS84	US	1
9:42146.2034722222	HumanObservation	5/22/15	4:53	Animalia	Vulpes vulpes	304106	4769343	15N	WGS84	US	1
9:42152.46875	HumanObservation	5/28/15	11:15	Animalia	Vulpes vulpes	303201	4771560	15N	WGS84	US	1
9:42159.5388888889	HumanObservation	6/4/15	12:56	Animalia	Vulpes vulpes	303613	4768978	15N	WGS84	US	1
9:42160.0506944444	HumanObservation	6/5/15	1:13	Animalia	Vulpes vulpes	303995	4772064	15N	WGS84	US	1
9:42160.0986111111	HumanObservation	6/5/15	2:22	Animalia	Vulpes vulpes	302642	4771495	15N	WGS84	US	1
9:42160.1451388889	HumanObservation	6/5/15	3:29	Animalia	Vulpes vulpes	302111	4771679	15N	WGS84	US	1
9:42160.1819444444	HumanObservation	6/5/15	4:22	Animalia	Vulpes vulpes	302687	4771987	15N	WGS84	US	1
9:42160.2229166667	HumanObservation	6/5/15	5:21	Animalia	Vulpes vulpes	302749	4771261	15N	WGS84	US	1
9:42163.8486111111	HumanObservation	6/8/15	20:22	Animalia	Vulpes vulpes	302964	4770302	15N	WGS84	US	1
9:42163.9069444444	HumanObservation	6/8/15	21:46	Animalia	Vulpes vulpes	303303	4770454	15N	WGS84	US	1
9:42163.9444444444	HumanObservation	6/8/15	22:40	Animalia	Vulpes vulpes	304163	4770753	15N	WGS84	US	1
9:42163.9861111111	HumanObservation	6/8/15	23:40	Animalia	Vulpes vulpes	303599	4770518	15N	WGS84	US	1
9:42164.0263888889	HumanObservation	6/9/15	0:38	Animalia	Vulpes vulpes	302291	4771516	15N	WGS84	US	1
9:42167.5493055556	HumanObservation	6/12/15	13:11	Animalia	Vulpes vulpes	302919	4770257	15N	WGS84	US	1
9:42180.8361111111	HumanObservation	6/25/15	20:04	Animalia	Vulpes vulpes	303187	4771558	15N	WGS84	US	1
9:42180.8819444444	HumanObservation	6/25/15	21:10	Animalia	Vulpes vulpes	303039	4771562	15N	WGS84	US	1
9:42180.9305555556	HumanObservation	6/25/15	22:20	Animalia	Vulpes vulpes	302721	4771326	15N	WGS84	US	1
9:42180.9583333333	HumanObservation	6/25/15	23:00	Animalia	Vulpes vulpes	302860	4771566	15N	WGS84	US	1
9:42181	HumanObservation	6/26/15	0:00	Animalia	Vulpes vulpes	303133	4771587	15N	WGS84	US	1
9:42186.0354166667	HumanObservation	7/1/15	0:51	Animalia	Vulpes vulpes	303316	4771877	15N	WGS84	US	1
9:42186.0798611111	HumanObservation	7/1/15	1:55	Animalia	Vulpes vulpes	303831	4772053	15N	WGS84	US	1
9:42186.1416666667	HumanObservation	7/1/15	3:24	Animalia	Vulpes vulpes	304010	4772231	15N	WGS84	US	1
9:42186.1875	HumanObservation	7/1/15	4:30	Animalia	Vulpes vulpes	302951	4771809	15N	WGS84	US	1
9:42186.225	HumanObservation	7/1/15	5:24	Animalia	Vulpes vulpes	303293	4771690	15N	WGS84	US	1
9:42193.8395833333	HumanObservation	7/8/15	20:09	Animalia	Vulpes vulpes	302636	4770331	15N	WGS84	US	1
9:42193.8770833333	HumanObservation	7/8/15	21:03	Animalia	Vulpes vulpes	302610	4770341	15N	WGS84	US	1
9:42193.9340277778	HumanObservation	7/8/15	22:25	Animalia	Vulpes vulpes	302593	4770201	15N	WGS84	US	1
9:42193.9854166667	HumanObservation	7/8/15	23:39	Animalia	Vulpes vulpes	302525	4771241	15N	WGS84	US	1
9:42194.0173611111	HumanObservation	7/9/15	0:25	Animalia	Vulpes vulpes	302897	4771516	15N	WGS84	US	1
9:42201.0520833333	HumanObservation	7/16/15	1:15	Animalia	Vulpes vulpes	302616	4770307	15N	WGS84	US	1
9:42201.0902777778	HumanObservation	7/16/15	2:10	Animalia	Vulpes vulpes	304160	4770626	15N	WGS84	US	1
9:42201.1347222222	HumanObservation	7/16/15	3:14	Animalia	Vulpes vulpes	304314	4769874	15N	WGS84	US	1
9:42201.1888888889	HumanObservation	7/16/15	4:32	Animalia	Vulpes vulpes	304626	4769426	15N	WGS84	US	1
9:42201.21875	HumanObservation	7/16/15	5:15	Animalia	Vulpes vulpes	302906	4770388	15N	WGS84	US	1
9:42207.2708333333	HumanObservation	7/22/15	6:30	Animalia	Vulpes vulpes	302530	4769990	15N	WGS84	US	1
9:42207.3326388889	HumanObservation	7/22/15	7:59	Animalia	Vulpes vulpes	302860	4769852	15N	WGS84	US	1
9:42207.3541666667	HumanObservation	7/22/15	8:30	Animalia	Vulpes vulpes	302824	4769929	15N	WGS84	US	1
9:42207.3930555556	HumanObservation	7/22/15	9:26	Animalia	Vulpes vulpes	302836	4769905	15N	WGS84	US	1
9:42207.4416666667	HumanObservation	7/22/15	10:36	Animalia	Vulpes vulpes	302818	4769927	15N	WGS84	US	1
9:42215.8354166667	HumanObservation	7/30/15	20:03	Animalia	Vulpes vulpes	302547	4772040	15N	WGS84	US	1
9:42215.8743055556	HumanObservation	7/30/15	20:59	Animalia	Vulpes vulpes	302541	4771977	15N	WGS84	US	1
9:42215.9215277778	HumanObservation	7/30/15	22:07	Animalia	Vulpes vulpes	302358	4772141	15N	WGS84	US	1
9:42215.9666666667	HumanObservation	7/30/15	23:12	Animalia	Vulpes vulpes	302452	4771928	15N	WGS84	US	1
9:42216.0055555556	HumanObservation	7/31/15	0:08	Animalia	Vulpes vulpes	302393	4771875	15N	WGS84	US	1
9:42228.625	HumanObservation	8/12/15	15:00	Animalia	Vulpes vulpes	302939	4771552	15N	WGS84	US	1
9:42228.6736111111	HumanObservation	8/12/15	16:10	Animalia	Vulpes vulpes	302885	4771527	15N	WGS84	US	1
9:42228.7083333333	HumanObservation	8/12/15	17:00	Animalia	Vulpes vulpes	302885	4771527	15N	WGS84	US	1
9:42228.7569444444	HumanObservation	8/12/15	18:10	Animalia	Vulpes vulpes	302885	4771527	15N	WGS84	US	1
9:42228.7986111111	HumanObservation	8/12/15	19:10	Animalia	Vulpes vulpes	302909	4771515	15N	WGS84	US	1
9:42235.8319444444	HumanObservation	8/19/15	19:58	Animalia	Vulpes vulpes	303073	4770175	15N	WGS84	US	1
9:42235.8840277778	HumanObservation	8/19/15	21:13	Animalia	Vulpes vulpes	303055	4770118	15N	WGS84	US	1
9:42235.9222222222	HumanObservation	8/19/15	22:08	Animalia	Vulpes vulpes	302951	4769978	15N	WGS84	US	1
9:42235.9520833333	HumanObservation	8/19/15	22:51	Animalia	Vulpes vulpes	302958	4771574	15N	WGS84	US	1
9:42235.9729166667	HumanObservation	8/19/15	23:21	Animalia	Vulpes vulpes	302965	4770808	15N	WGS84	US	1
9:42236.0131944444	HumanObservation	8/20/15	0:19	Animalia	Vulpes vulpes	303509	4770285	15N	WGS84	US	1
9:42243.0590277778	HumanObservation	8/27/15	1:25	Animalia	Vulpes vulpes	304332	4770033	15N	WGS84	US	1
9:42243.09375	HumanObservation	8/27/15	2:15	Animalia	Vulpes vulpes	302454	4770845	15N	WGS84	US	1
9:42243.1423611111	HumanObservation	8/27/15	3:25	Animalia	Vulpes vulpes	302834	4771476	15N	WGS84	US	1
9:42243.1756944444	HumanObservation	8/27/15	4:13	Animalia	Vulpes vulpes	302838	4771463	15N	WGS84	US	1
9:42243.2152777778	HumanObservation	8/27/15	5:10	Animalia	Vulpes vulpes	302838	4771463	15N	WGS84	US	1
9:42250.2402777778	HumanObservation	9/3/15	5:46	Animalia	Vulpes vulpes	302830	4771464	15N	WGS84	US	1
9:42250.2805555556	HumanObservation	9/3/15	6:44	Animalia	Vulpes vulpes	303152	4771546	15N	WGS84	US	1
9:42250.3215277778	HumanObservation	9/3/15	7:43	Animalia	Vulpes vulpes	303064	4771424	15N	WGS84	US	1
9:42250.3652777778	HumanObservation	9/3/15	8:46	Animalia	Vulpes vulpes	302902	4771535	15N	WGS84	US	1
9:42250.40625	HumanObservation	9/3/15	9:45	Animalia	Vulpes vulpes	302905	4771528	15N	WGS84	US	1
9:42256.8256944444	HumanObservation	9/9/15	19:49	Animalia	Vulpes vulpes	302679	4769807	15N	WGS84	US	1
9:42256.8743055556	HumanObservation	9/9/15	20:59	Animalia	Vulpes vulpes	302703	4770929	15N	WGS84	US	1
9:42256.9125	HumanObservation	9/9/15	21:54	Animalia	Vulpes vulpes	303281	4771420	15N	WGS84	US	1
9:42256.95625	HumanObservation	9/9/15	22:57	Animalia	Vulpes vulpes	302938	4771721	15N	WGS84	US	1
9:42257.0055555556	HumanObservation	9/10/15	0:08	Animalia	Vulpes vulpes	302456	4771842	15N	WGS84	US	1
9:42262.0555555556	HumanObservation	9/15/15	1:20	Animalia	Vulpes vulpes	304481	4769509	15N	WGS84	US	1
9:42262.09375	HumanObservation	9/15/15	2:15	Animalia	Vulpes vulpes	303757	4770523	15N	WGS84	US	1
9:42262.1368055556	HumanObservation	9/15/15	3:17	Animalia	Vulpes vulpes	302874	4771113	15N	WGS84	US	1
9:42262.1784722222	HumanObservation	9/15/15	4:17	Animalia	Vulpes vulpes	301239	4771552	15N	WGS84	US	1
9:42262.2201388889	HumanObservation	9/15/15	5:17	Animalia	Vulpes vulpes	300974	4771095	15N	WGS84	US	1
9:42271.6513888889	HumanObservation	9/24/15	15:38	Animalia	Vulpes vulpes	302838	4769931	15N	WGS84	US	1
9:42271.6861111111	HumanObservation	9/24/15	16:28	Animalia	Vulpes vulpes	302767	4769868	15N	WGS84	US	1
9:42271.7319444444	HumanObservation	9/24/15	17:34	Animalia	Vulpes vulpes	302795	4769880	15N	WGS84	US	1
9:42271.7756944444	HumanObservation	9/24/15	18:37	Animalia	Vulpes vulpes	303014	4770083	15N	WGS84	US	1
9:42271.8229166667	HumanObservation	9/24/15	19:45	Animalia	Vulpes vulpes	303365	4770287	15N	WGS84	US	1
9:42277.8395833333	HumanObservation	9/30/15	20:09	Animalia	Vulpes vulpes	303057	4770089	15N	WGS84	US	1
9:42277.8826388889	HumanObservation	9/30/15	21:11	Animalia	Vulpes vulpes	303397	4770359	15N	WGS84	US	1
9:42277.9666666667	HumanObservation	9/30/15	23:12	Animalia	Vulpes vulpes	303079	4770186	15N	WGS84	US	1
9:42277.9868055556	HumanObservation	9/30/15	23:41	Animalia	Vulpes vulpes	302710	4770709	15N	WGS84	US	1
9:42278.0097222222	HumanObservation	10/1/15	0:14	Animalia	Vulpes vulpes	302892	4771530	15N	WGS84	US	1
9:42283.0347222222	HumanObservation	10/6/15	0:50	Animalia	Vulpes vulpes	303001	4771646	15N	WGS84	US	1
9:42283.0763888889	HumanObservation	10/6/15	1:50	Animalia	Vulpes vulpes	303163	4771505	15N	WGS84	US	1
9:42283.1215277778	HumanObservation	10/6/15	2:55	Animalia	Vulpes vulpes	302379	4771539	15N	WGS84	US	1
9:42283.1576388889	HumanObservation	10/6/15	3:47	Animalia	Vulpes vulpes	302888	4772252	15N	WGS84	US	1
9:42283.1847222222	HumanObservation	10/6/15	4:26	Animalia	Vulpes vulpes	302235	4771864	15N	WGS84	US	1
9:42283.2347222222	HumanObservation	10/6/15	5:38	Animalia	Vulpes vulpes	302187	4770405	15N	WGS84	US	1
9:42290.6173611111	HumanObservation	10/13/15	14:49	Animalia	Vulpes vulpes	303198	4771562	15N	WGS84	US	1
9:42290.6666666667	HumanObservation	10/13/15	16:00	Animalia	Vulpes vulpes	303180	4771548	15N	WGS84	US	1
9:42290.7090277778	HumanObservation	10/13/15	17:01	Animalia	Vulpes vulpes	303156	4771550	15N	WGS84	US	1
9:42290.7527777778	HumanObservation	10/13/15	18:04	Animalia	Vulpes vulpes	303199	4771563	15N	WGS84	US	1
9:42290.7979166667	HumanObservation	10/13/15	19:09	Animalia	Vulpes vulpes	303125	4771602	15N	WGS84	US	1
9:42297.8347222222	HumanObservation	10/20/15	20:02	Animalia	Vulpes vulpes	303252	4771498	15N	WGS84	US	1
9:42297.8833333333	HumanObservation	10/20/15	21:12	Animalia	Vulpes vulpes	302412	4770440	15N	WGS84	US	1
9:42297.9222222222	HumanObservation	10/20/15	22:08	Animalia	Vulpes vulpes	302331	4771095	15N	WGS84	US	1
9:42297.9652777778	HumanObservation	10/20/15	23:10	Animalia	Vulpes vulpes	301928	4771676	15N	WGS84	US	1
9:42298.0097222222	HumanObservation	10/21/15	0:14	Animalia	Vulpes vulpes	303062	4772376	15N	WGS84	US	1
9:42304.0423611111	HumanObservation	10/27/15	1:01	Animalia	Vulpes vulpes	302917	4771551	15N	WGS84	US	1
9:42304.0784722222	HumanObservation	10/27/15	1:53	Animalia	Vulpes vulpes	301964	4771865	15N	WGS84	US	1
9:42304.14375	HumanObservation	10/27/15	3:27	Animalia	Vulpes vulpes	303829	4770657	15N	WGS84	US	1
9:42304.1756944444	HumanObservation	10/27/15	4:13	Animalia	Vulpes vulpes	303777	4770762	15N	WGS84	US	1
9:42304.2111111111	HumanObservation	10/27/15	5:04	Animalia	Vulpes vulpes	303688	4770690	15N	WGS84	US	1
9:42312.2618055556	HumanObservation	11/4/15	6:17	Animalia	Vulpes vulpes	301800	4770477	15N	WGS84	US	1
9:42312.3083333333	HumanObservation	11/4/15	7:24	Animalia	Vulpes vulpes	301816	4770374	15N	WGS84	US	1
9:42312.3805555556	HumanObservation	11/4/15	9:08	Animalia	Vulpes vulpes	301814	4770280	15N	WGS84	US	1
9:42312.3986111111	HumanObservation	11/4/15	9:34	Animalia	Vulpes vulpes	301831	4770321	15N	WGS84	US	1
9:42312.4347222222	HumanObservation	11/4/15	10:26	Animalia	Vulpes vulpes	301832	4770327	15N	WGS84	US	1
9:42320.8354166667	HumanObservation	11/12/15	20:03	Animalia	Vulpes vulpes	301839	4770331	15N	WGS84	US	1
9:42320.8791666667	HumanObservation	11/12/15	21:06	Animalia	Vulpes vulpes	303122	4770378	15N	WGS84	US	1
9:42320.93125	HumanObservation	11/12/15	22:21	Animalia	Vulpes vulpes	303596	4770366	15N	WGS84	US	1
9:42320.975	HumanObservation	11/12/15	23:24	Animalia	Vulpes vulpes	303116	4771587	15N	WGS84	US	1
9:42321.0034722222	HumanObservation	11/13/15	0:05	Animalia	Vulpes vulpes	303054	4771479	15N	WGS84	US	1
9:42328.0381944444	HumanObservation	11/20/15	0:55	Animalia	Vulpes vulpes	301717	4770742	15N	WGS84	US	1
9:42328.1076388889	HumanObservation	11/20/15	2:35	Animalia	Vulpes vulpes	301858	4769954	15N	WGS84	US	1
9:42328.1402777778	HumanObservation	11/20/15	3:22	Animalia	Vulpes vulpes	303793	4770516	15N	WGS84	US	1
9:42328.1895833333	HumanObservation	11/20/15	4:33	Animalia	Vulpes vulpes	303169	4770234	15N	WGS84	US	1
9:42328.2465277778	HumanObservation	11/20/15	5:55	Animalia	Vulpes vulpes	301729	4770133	15N	WGS84	US	1
9:42332.625	HumanObservation	11/24/15	15:00	Animalia	Vulpes vulpes	301821	4770321	15N	WGS84	US	1
9:42332.66875	HumanObservation	11/24/15	16:03	Animalia	Vulpes vulpes	301822	4770262	15N	WGS84	US	1
9:42332.7055555556	HumanObservation	11/24/15	16:56	Animalia	Vulpes vulpes	301814	4770264	15N	WGS84	US	1
9:42332.75	HumanObservation	11/24/15	18:00	Animalia	Vulpes vulpes	301888	4770468	15N	WGS84	US	1
9:42332.8	HumanObservation	11/24/15	19:12	Animalia	Vulpes vulpes	302266	4770902	15N	WGS84	US	1
9:42339.8555555556	HumanObservation	12/1/15	20:32	Animalia	Vulpes vulpes	303518	4770766	15N	WGS84	US	1
9:42339.8944444444	HumanObservation	12/1/15	21:28	Animalia	Vulpes vulpes	303292	4770448	15N	WGS84	US	1
9:42339.9416666667	HumanObservation	12/1/15	22:36	Animalia	Vulpes vulpes	302528	4769807	15N	WGS84	US	1
9:42339.9722222222	HumanObservation	12/1/15	23:20	Animalia	Vulpes vulpes	301792	4770560	15N	WGS84	US	1
9:42340.0152777778	HumanObservation	12/2/15	0:22	Animalia	Vulpes vulpes	303165	4771579	15N	WGS84	US	1
9:42346.0479166667	HumanObservation	12/8/15	1:09	Animalia	Vulpes vulpes	302885	4771458	15N	WGS84	US	1
9:42346.0645833333	HumanObservation	12/8/15	1:33	Animalia	Vulpes vulpes	301661	4770500	15N	WGS84	US	1
9:42346.0944444444	HumanObservation	12/8/15	2:16	Animalia	Vulpes vulpes	302396	4769803	15N	WGS84	US	1
9:42346.1131944444	HumanObservation	12/8/15	2:43	Animalia	Vulpes vulpes	301981	4769772	15N	WGS84	US	1
9:42346.1458333333	HumanObservation	12/8/15	3:30	Animalia	Vulpes vulpes	304415	4769209	15N	WGS84	US	1
9:42346.1659722222	HumanObservation	12/8/15	3:59	Animalia	Vulpes vulpes	304379	4770371	15N	WGS84	US	1
9:42346.1847222222	HumanObservation	12/8/15	4:26	Animalia	Vulpes vulpes	303494	4770522	15N	WGS84	US	1
9:42346.2243055556	HumanObservation	12/8/15	5:23	Animalia	Vulpes vulpes	303277	4770325	15N	WGS84	US	1
9:42346.2291666667	HumanObservation	12/8/15	5:30	Animalia	Vulpes vulpes	303152	4770284	15N	WGS84	US	1
9:42355.2555555556	HumanObservation	12/17/15	6:08	Animalia	Vulpes vulpes	303256	4770360	15N	WGS84	US	1
9:42355.3020833333	HumanObservation	12/17/15	7:15	Animalia	Vulpes vulpes	303030	4770985	15N	WGS84	US	1
9:42355.3479166667	HumanObservation	12/17/15	8:21	Animalia	Vulpes vulpes	302936	4771565	15N	WGS84	US	1
9:42355.3854166667	HumanObservation	12/17/15	9:15	Animalia	Vulpes vulpes	303184	4771569	15N	WGS84	US	1
9:42355.43125	HumanObservation	12/17/15	10:21	Animalia	Vulpes vulpes	303181	4771584	15N	WGS84	US	1
9:42360.8194444444	HumanObservation	12/22/15	19:40	Animalia	Vulpes vulpes	303078	4771525	15N	WGS84	US	1
9:42360.8611111111	HumanObservation	12/22/15	20:40	Animalia	Vulpes vulpes	303078	4771525	15N	WGS84	US	1
9:42360.9041666667	HumanObservation	12/22/15	21:42	Animalia	Vulpes vulpes	302911	4771525	15N	WGS84	US	1
9:42360.9486111111	HumanObservation	12/22/15	22:46	Animalia	Vulpes vulpes	302645	4771520	15N	WGS84	US	1
9:42360.9861111111	HumanObservation	12/22/15	23:40	Animalia	Vulpes vulpes	301787	4770472	15N	WGS84	US	1
9:42367.53125	HumanObservation	12/29/15	12:45	Animalia	Vulpes vulpes	303139	4771580	15N	WGS84	US	1
9:42376.5625	HumanObservation	1/7/16	13:30	Animalia	Vulpes vulpes	304400	4772148	15N	WGS84	US	1
9:42376.6041666667	HumanObservation	1/7/16	14:30	Animalia	Vulpes vulpes	304400	4772148	15N	WGS84	US	1
9:42376.6458333333	HumanObservation	1/7/16	15:30	Animalia	Vulpes vulpes	304400	4772148	15N	WGS84	US	1
9:42376.6875	HumanObservation	1/7/16	16:30	Animalia	Vulpes vulpes	304400	4772148	15N	WGS84	US	1
9:42376.7291666667	HumanObservation	1/7/16	17:30	Animalia	Vulpes vulpes	304400	4772148	15N	WGS84	US	1
9:42380.8291666667	HumanObservation	1/11/16	19:54	Animalia	Vulpes vulpes	303140	4771582	15N	WGS84	US	1
9:42380.8791666667	HumanObservation	1/11/16	21:06	Animalia	Vulpes vulpes	302982	4770920	15N	WGS84	US	1
9:42380.9125	HumanObservation	1/11/16	21:54	Animalia	Vulpes vulpes	303142	4770309	15N	WGS84	US	1
9:42380.9590277778	HumanObservation	1/11/16	23:01	Animalia	Vulpes vulpes	303907	4770234	15N	WGS84	US	1
9:42381.0076388889	HumanObservation	1/12/16	0:11	Animalia	Vulpes vulpes	304456	4769843	15N	WGS84	US	1
9:42390.03125	HumanObservation	1/21/16	0:45	Animalia	Vulpes vulpes	302558	4770770	15N	WGS84	US	1
9:42390.0736111111	HumanObservation	1/21/16	1:46	Animalia	Vulpes vulpes	302207	4770463	15N	WGS84	US	1
9:42390.1118055556	HumanObservation	1/21/16	2:41	Animalia	Vulpes vulpes	302035	4770427	15N	WGS84	US	1
9:42390.1527777778	HumanObservation	1/21/16	3:40	Animalia	Vulpes vulpes	304941	4770550	15N	WGS84	US	1
9:42390.1965277778	HumanObservation	1/21/16	4:43	Animalia	Vulpes vulpes	301645	4770793	15N	WGS84	US	1
9:42396.8159722222	HumanObservation	1/27/16	19:35	Animalia	Vulpes vulpes	303088	4770318	15N	WGS84	US	1
9:42396.8590277778	HumanObservation	1/27/16	20:37	Animalia	Vulpes vulpes	301835	4770764	15N	WGS84	US	1
9:42396.9027777778	HumanObservation	1/27/16	21:40	Animalia	Vulpes vulpes	302217	4770562	15N	WGS84	US	1
9:42396.9444444444	HumanObservation	1/27/16	22:40	Animalia	Vulpes vulpes	302115	4770760	15N	WGS84	US	1
9:42396.9854166667	HumanObservation	1/27/16	23:39	Animalia	Vulpes vulpes	301917	4770285	15N	WGS84	US	1
9:42403.6229166667	HumanObservation	2/3/16	14:57	Animalia	Vulpes vulpes	301804	4771329	15N	WGS84	US	1
9:42403.6652777778	HumanObservation	2/3/16	15:58	Animalia	Vulpes vulpes	301802	4771329	15N	WGS84	US	1
9:42403.7055555556	HumanObservation	2/3/16	16:56	Animalia	Vulpes vulpes	301787	4771321	15N	WGS84	US	1
9:42403.7458333333	HumanObservation	2/3/16	17:54	Animalia	Vulpes vulpes	301924	4770278	15N	WGS84	US	1
9:42403.7847222222	HumanObservation	2/3/16	18:50	Animalia	Vulpes vulpes	301894	4770341	15N	WGS84	US	1
9:42408.2305555556	HumanObservation	2/8/16	5:32	Animalia	Vulpes vulpes	303186	4771520	15N	WGS84	US	1
9:42408.2701388889	HumanObservation	2/8/16	6:29	Animalia	Vulpes vulpes	303364	4771453	15N	WGS84	US	1
9:42408.3125	HumanObservation	2/8/16	7:30	Animalia	Vulpes vulpes	303800	4771439	15N	WGS84	US	1
9:42408.3527777778	HumanObservation	2/8/16	8:28	Animalia	Vulpes vulpes	302809	4771435	15N	WGS84	US	1
9:42408.3958333333	HumanObservation	2/8/16	9:30	Animalia	Vulpes vulpes	302809	4771435	15N	WGS84	US	1
9:42418.3402777778	HumanObservation	2/18/16	8:10	Animalia	Vulpes vulpes	303191	4771563	15N	WGS84	US	1
9:42418.8055555556	HumanObservation	2/18/16	19:20	Animalia	Vulpes vulpes	301884	4770285	15N	WGS84	US	1
9:42418.8451388889	HumanObservation	2/18/16	20:17	Animalia	Vulpes vulpes	302125	4770885	15N	WGS84	US	1
9:42418.8923611111	HumanObservation	2/18/16	21:25	Animalia	Vulpes vulpes	303132	4771552	15N	WGS84	US	1
9:42418.9305555556	HumanObservation	2/18/16	22:20	Animalia	Vulpes vulpes	303125	4771569	15N	WGS84	US	1
9:42423.04375	HumanObservation	2/23/16	1:03	Animalia	Vulpes vulpes	303122	4771457	15N	WGS84	US	1
9:42423.0902777778	HumanObservation	2/23/16	2:10	Animalia	Vulpes vulpes	303209	4771604	15N	WGS84	US	1
9:42423.1236111111	HumanObservation	2/23/16	2:58	Animalia	Vulpes vulpes	303197	4771538	15N	WGS84	US	1
9:42423.2256944444	HumanObservation	2/23/16	5:25	Animalia	Vulpes vulpes	303821	4770741	15N	WGS84	US	1
9:42432.6118055556	HumanObservation	3/3/16	14:41	Animalia	Vulpes vulpes	302316	4771641	15N	WGS84	US	1
9:42432.6541666667	HumanObservation	3/3/16	15:42	Animalia	Vulpes vulpes	302834	4771546	15N	WGS84	US	1
9:42432.6944444444	HumanObservation	3/3/16	16:40	Animalia	Vulpes vulpes	302845	4771514	15N	WGS84	US	1
9:42432.7375	HumanObservation	3/3/16	17:42	Animalia	Vulpes vulpes	302841	4771530	15N	WGS84	US	1
9:42432.7826388889	HumanObservation	3/3/16	18:47	Animalia	Vulpes vulpes	302982	4771470	15N	WGS84	US	1
9:42439.3701388889	HumanObservation	3/10/16	8:53	Animalia	Vulpes vulpes	303100	4771408	15N	WGS84	US	1
9:42439.8347222222	HumanObservation	3/10/16	20:02	Animalia	Vulpes vulpes	303184	4771414	15N	WGS84	US	1
9:42439.925	HumanObservation	3/10/16	22:12	Animalia	Vulpes vulpes	303167	4771416	15N	WGS84	US	1
9:42439.9444444444	HumanObservation	3/10/16	22:40	Animalia	Vulpes vulpes	303224	4771471	15N	WGS84	US	1
9:42439.9597222222	HumanObservation	3/10/16	23:02	Animalia	Vulpes vulpes	303227	4771440	15N	WGS84	US	1
9:42439.9972222222	HumanObservation	3/10/16	23:56	Animalia	Vulpes vulpes	302602	4769956	15N	WGS84	US	1
9:42443.0465277778	HumanObservation	3/14/16	1:07	Animalia	Vulpes vulpes	304106	4770317	15N	WGS84	US	1
9:42443.0881944444	HumanObservation	3/14/16	2:07	Animalia	Vulpes vulpes	304075	4770232	15N	WGS84	US	1
9:42443.1277777778	HumanObservation	3/14/16	3:04	Animalia	Vulpes vulpes	304109	4770312	15N	WGS84	US	1
9:42443.1701388889	HumanObservation	3/14/16	4:05	Animalia	Vulpes vulpes	304128	4770329	15N	WGS84	US	1
9:42443.2409722222	HumanObservation	3/14/16	5:47	Animalia	Vulpes vulpes	304736	4769981	15N	WGS84	US	1
9:42453.25	HumanObservation	3/24/16	6:00	Animalia	Vulpes vulpes	303177	4771540	15N	WGS84	US	1
9:42453.2979166667	HumanObservation	3/24/16	7:09	Animalia	Vulpes vulpes	303176	4771551	15N	WGS84	US	1
9:42453.3402777778	HumanObservation	3/24/16	8:10	Animalia	Vulpes vulpes	303177	4771558	15N	WGS84	US	1
9:42453.3854166667	HumanObservation	3/24/16	9:15	Animalia	Vulpes vulpes	303171	4771551	15N	WGS84	US	1
9:42453.4243055556	HumanObservation	3/24/16	10:11	Animalia	Vulpes vulpes	303183	4771550	15N	WGS84	US	1
9:42459.3270833333	HumanObservation	3/30/16	7:51	Animalia	Vulpes vulpes	303715	4770382	15N	WGS84	US	1
9:42459.3861111111	HumanObservation	3/30/16	9:16	Animalia	Vulpes vulpes	303142	4771598	15N	WGS84	US	1
9:42459.4166666667	HumanObservation	3/30/16	10:00	Animalia	Vulpes vulpes	303170	4771524	15N	WGS84	US	1
9:42459.4583333333	HumanObservation	3/30/16	11:00	Animalia	Vulpes vulpes	303165	4771483	15N	WGS84	US	1
9:42459.99375	HumanObservation	3/30/16	23:51	Animalia	Vulpes vulpes	303194	4771519	15N	WGS84	US	1
9:42464.4513888889	HumanObservation	4/4/16	10:50	Animalia	Vulpes vulpes	301882	4770302	15N	WGS84	US	1
9:42464.4993055556	HumanObservation	4/4/16	11:59	Animalia	Vulpes vulpes	301864	4770326	15N	WGS84	US	1
9:42466.1069444444	HumanObservation	4/6/16	2:34	Animalia	Vulpes vulpes	304154	4770281	15N	WGS84	US	1
9:42466.1541666667	HumanObservation	4/6/16	3:42	Animalia	Vulpes vulpes	303418	4770483	15N	WGS84	US	1
9:42466.2048611111	HumanObservation	4/6/16	4:55	Animalia	Vulpes vulpes	304108	4770418	15N	WGS84	US	1
9:42466.2111111111	HumanObservation	4/6/16	5:04	Animalia	Vulpes vulpes	304010	4770462	15N	WGS84	US	1
9:42466.2520833333	HumanObservation	4/6/16	6:03	Animalia	Vulpes vulpes	304005	4770324	15N	WGS84	US	1
9:42466.75	HumanObservation	4/6/16	18:00	Animalia	Vulpes vulpes	304097	4770398	15N	WGS84	US	1
9:42474.6201388889	HumanObservation	4/14/16	14:53	Animalia	Vulpes vulpes	302805	4771508	15N	WGS84	US	1
9:42474.6618055556	HumanObservation	4/14/16	15:53	Animalia	Vulpes vulpes	302791	4771506	15N	WGS84	US	1
9:42474.7076388889	HumanObservation	4/14/16	16:59	Animalia	Vulpes vulpes	302906	4771492	15N	WGS84	US	1
9:42474.7395833333	HumanObservation	4/14/16	17:45	Animalia	Vulpes vulpes	302883	4771501	15N	WGS84	US	1
9:42474.78125	HumanObservation	4/14/16	18:45	Animalia	Vulpes vulpes	302889	4771533	15N	WGS84	US	1
9:42479.8201388889	HumanObservation	4/19/16	19:41	Animalia	Vulpes vulpes	302864	4771510	15N	WGS84	US	1
9:42479.9020833333	HumanObservation	4/19/16	21:39	Animalia	Vulpes vulpes	303138	4771536	15N	WGS84	US	1
9:42479.9381944444	HumanObservation	4/19/16	22:31	Animalia	Vulpes vulpes	303199	4771587	15N	WGS84	US	1
9:42479.9756944444	HumanObservation	4/19/16	23:25	Animalia	Vulpes vulpes	303145	4771597	15N	WGS84	US	1
9:42480.0222222222	HumanObservation	4/20/16	0:32	Animalia	Vulpes vulpes	303175	4771576	15N	WGS84	US	1
9:42487.0381944444	HumanObservation	4/27/16	0:55	Animalia	Vulpes vulpes	303166	4771531	15N	WGS84	US	1
9:42487.0847222222	HumanObservation	4/27/16	2:02	Animalia	Vulpes vulpes	303146	4771529	15N	WGS84	US	1
9:42487.1236111111	HumanObservation	4/27/16	2:58	Animalia	Vulpes vulpes	302978	4771395	15N	WGS84	US	1
9:42487.1715277778	HumanObservation	4/27/16	4:07	Animalia	Vulpes vulpes	303181	4771527	15N	WGS84	US	1
9:42487.2131944444	HumanObservation	4/27/16	5:07	Animalia	Vulpes vulpes	303153	4771532	15N	WGS84	US	1
9:42493.2395833333	HumanObservation	5/3/16	5:45	Animalia	Vulpes vulpes	303178	4771544	15N	WGS84	US	1
9:42493.2819444444	HumanObservation	5/3/16	6:46	Animalia	Vulpes vulpes	303161	4771543	15N	WGS84	US	1
9:42493.3673611111	HumanObservation	5/3/16	8:49	Animalia	Vulpes vulpes	303153	4771543	15N	WGS84	US	1
9:42493.4159722222	HumanObservation	5/3/16	9:59	Animalia	Vulpes vulpes	303159	4771536	15N	WGS84	US	1
9:42502.8805555556	HumanObservation	5/12/16	21:08	Animalia	Vulpes vulpes	302494	4770723	15N	WGS84	US	1
9:42502.9125	HumanObservation	5/12/16	21:54	Animalia	Vulpes vulpes	303810	4770333	15N	WGS84	US	1
9:42502.91875	HumanObservation	5/12/16	22:03	Animalia	Vulpes vulpes	303593	4770518	15N	WGS84	US	1
9:42502.9756944444	HumanObservation	5/12/16	23:25	Animalia	Vulpes vulpes	303316	4771420	15N	WGS84	US	1
9:42503.0180555556	HumanObservation	5/13/16	0:26	Animalia	Vulpes vulpes	303194	4771506	15N	WGS84	US	1
9:42503.0722222222	HumanObservation	5/13/16	1:44	Animalia	Vulpes vulpes	303509	4770762	15N	WGS84	US	1
9:42507.0631944444	HumanObservation	5/17/16	1:31	Animalia	Vulpes vulpes	302693	4770349	15N	WGS84	US	1
9:42507.1222222222	HumanObservation	5/17/16	2:56	Animalia	Vulpes vulpes	303333	4771667	15N	WGS84	US	1
9:42507.1680555556	HumanObservation	5/17/16	4:02	Animalia	Vulpes vulpes	302825	4771926	15N	WGS84	US	1
9:42507.2034722222	HumanObservation	5/17/16	4:53	Animalia	Vulpes vulpes	304258	4772052	15N	WGS84	US	1
9:42507.2493055556	HumanObservation	5/17/16	5:59	Animalia	Vulpes vulpes	303328	4772348	15N	WGS84	US	1
9:42517.6180555556	HumanObservation	5/27/16	14:50	Animalia	Vulpes vulpes	302808	4771392	15N	WGS84	US	1
9:42517.6659722222	HumanObservation	5/27/16	15:59	Animalia	Vulpes vulpes	302825	4771437	15N	WGS84	US	1
9:42517.7083333333	HumanObservation	5/27/16	17:00	Animalia	Vulpes vulpes	302812	4771432	15N	WGS84	US	1
9:42517.7541666667	HumanObservation	5/27/16	18:06	Animalia	Vulpes vulpes	302818	4771425	15N	WGS84	US	1
9:42517.8027777778	HumanObservation	5/27/16	19:16	Animalia	Vulpes vulpes	303049	4771567	15N	WGS84	US	1
9:42523.8347222222	HumanObservation	6/2/16	20:02	Animalia	Vulpes vulpes	304273	4772161	15N	WGS84	US	1
9:42523.8833333333	HumanObservation	6/2/16	21:12	Animalia	Vulpes vulpes	303902	4772147	15N	WGS84	US	1
9:42523.9416666667	HumanObservation	6/2/16	22:36	Animalia	Vulpes vulpes	301708	4770427	15N	WGS84	US	1
9:42523.9770833333	HumanObservation	6/2/16	23:27	Animalia	Vulpes vulpes	303070	4770273	15N	WGS84	US	1
9:42524.0430555556	HumanObservation	6/3/16	1:02	Animalia	Vulpes vulpes	304340	4769978	15N	WGS84	US	1
9:42529.0277777778	HumanObservation	6/8/16	0:40	Animalia	Vulpes vulpes	303959	4772173	15N	WGS84	US	1
9:42529.0729166667	HumanObservation	6/8/16	1:45	Animalia	Vulpes vulpes	303899	4772220	15N	WGS84	US	1
9:42529.1201388889	HumanObservation	6/8/16	2:53	Animalia	Vulpes vulpes	302277	4771663	15N	WGS84	US	1
9:42529.1784722222	HumanObservation	6/8/16	4:17	Animalia	Vulpes vulpes	301891	4770222	15N	WGS84	US	1
9:42529.2215277778	HumanObservation	6/8/16	5:19	Animalia	Vulpes vulpes	302967	4770909	15N	WGS84	US	1
9:42536.25	HumanObservation	6/15/16	6:00	Animalia	Vulpes vulpes	302023	4770495	15N	WGS84	US	1
9:42536.2881944444	HumanObservation	6/15/16	6:55	Animalia	Vulpes vulpes	301895	4770324	15N	WGS84	US	1
9:42536.33125	HumanObservation	6/15/16	7:57	Animalia	Vulpes vulpes	301909	4770373	15N	WGS84	US	1
9:42536.3729166667	HumanObservation	6/15/16	8:57	Animalia	Vulpes vulpes	301895	4770342	15N	WGS84	US	1
9:42536.4131944444	HumanObservation	6/15/16	9:55	Animalia	Vulpes vulpes	301906	4770356	15N	WGS84	US	1
9:42543.8236111111	HumanObservation	6/22/16	19:46	Animalia	Vulpes vulpes	303889	4772200	15N	WGS84	US	1
9:42543.8625	HumanObservation	6/22/16	20:42	Animalia	Vulpes vulpes	303885	4772249	15N	WGS84	US	1
9:42543.9090277778	HumanObservation	6/22/16	21:49	Animalia	Vulpes vulpes	303882	4772250	15N	WGS84	US	1
9:42543.9465277778	HumanObservation	6/22/16	22:43	Animalia	Vulpes vulpes	302855	4771562	15N	WGS84	US	1
9:42543.9972222222	HumanObservation	6/22/16	23:56	Animalia	Vulpes vulpes	302855	4770958	15N	WGS84	US	1
9:42550.0229166667	HumanObservation	6/29/16	0:33	Animalia	Vulpes vulpes	303921	4772189	15N	WGS84	US	1
9:42550.0645833333	HumanObservation	6/29/16	1:33	Animalia	Vulpes vulpes	303835	4772218	15N	WGS84	US	1
9:42550.1041666667	HumanObservation	6/29/16	2:30	Animalia	Vulpes vulpes	303141	4772066	15N	WGS84	US	1
9:42550.1736111111	HumanObservation	6/29/16	4:10	Animalia	Vulpes vulpes	304613	4770702	15N	WGS84	US	1
9:42550.1993055556	HumanObservation	6/29/16	4:47	Animalia	Vulpes vulpes	303780	4771394	15N	WGS84	US	1
9:42557.6194444444	HumanObservation	7/6/16	14:52	Animalia	Vulpes vulpes	301808	4770288	15N	WGS84	US	1
9:42557.6652777778	HumanObservation	7/6/16	15:58	Animalia	Vulpes vulpes	301787	4770274	15N	WGS84	US	1
9:42557.7097222222	HumanObservation	7/6/16	17:02	Animalia	Vulpes vulpes	301817	4770282	15N	WGS84	US	1
9:42557.7493055556	HumanObservation	7/6/16	17:59	Animalia	Vulpes vulpes	301808	4770271	15N	WGS84	US	1
9:42557.79375	HumanObservation	7/6/16	19:03	Animalia	Vulpes vulpes	301805	4770298	15N	WGS84	US	1
9:42562.3201388889	HumanObservation	7/11/16	7:41	Animalia	Vulpes vulpes	301757.7	4770045	15N	WGS84	US	1
9:42562.8208333333	HumanObservation	7/11/16	19:42	Animalia	Vulpes vulpes	301835.3	4770389	15N	WGS84	US	1
9:42562.8611111111	HumanObservation	7/11/16	20:40	Animalia	Vulpes vulpes	301837.4	4770411	15N	WGS84	US	1
9:42562.9472222222	HumanObservation	7/11/16	22:44	Animalia	Vulpes vulpes	302635.8	4771499	15N	WGS84	US	1
9:42562.98125	HumanObservation	7/11/16	23:33	Animalia	Vulpes vulpes	303844.3	4772189	15N	WGS84	US	1
9:42569.0375	HumanObservation	7/18/16	0:54	Animalia	Vulpes vulpes	301873	4771121	15N	WGS84	US	1
9:42569.0784722222	HumanObservation	7/18/16	1:53	Animalia	Vulpes vulpes	302111.8	4771064	15N	WGS84	US	1
9:42569.125	HumanObservation	7/18/16	3:00	Animalia	Vulpes vulpes	303101.9	4771831	15N	WGS84	US	1
9:42569.1875	HumanObservation	7/18/16	4:30	Animalia	Vulpes vulpes	303310	4772129	15N	WGS84	US	1
9:42569.2222222222	HumanObservation	7/18/16	5:20	Animalia	Vulpes vulpes	303840.6	4772159	15N	WGS84	US	1
9:42579.25	HumanObservation	7/28/16	6:00	Animalia	Vulpes vulpes	301909.8	4770353	15N	WGS84	US	1
9:42579.2916666667	HumanObservation	7/28/16	7:00	Animalia	Vulpes vulpes	301910.1	4770377	15N	WGS84	US	1
9:42579.3333333333	HumanObservation	7/28/16	8:00	Animalia	Vulpes vulpes	301869.9	4770326	15N	WGS84	US	1
9:42579.3729166667	HumanObservation	7/28/16	8:57	Animalia	Vulpes vulpes	301831.7	4770362	15N	WGS84	US	1
9:42579.41875	HumanObservation	7/28/16	10:03	Animalia	Vulpes vulpes	301737.1	4770296	15N	WGS84	US	1
9:42587.8	HumanObservation	8/5/16	19:12	Animalia	Vulpes vulpes	301865.7369	4770363.322	15N	WGS84	US	1
9:42587.844444444	HumanObservation	8/5/16	20:16	Animalia	Vulpes vulpes	301861.8889	4770354.649	15N	WGS84	US	1
9:42587.888194444	HumanObservation	8/5/16	21:19	Animalia	Vulpes vulpes	302773.1187	4770945.452	15N	WGS84	US	1
9:42587.929861111	HumanObservation	8/5/16	22:19	Animalia	Vulpes vulpes	303227	4770520	15N	WGS84	US	1
9:42587.981944444	HumanObservation	8/5/16	23:34	Animalia	Vulpes vulpes	304411	4770026	15N	WGS84	US	1
9:42590.0368055556	HumanObservation	8/8/16	0:53	Animalia	Vulpes vulpes	301493.8	4770887	15N	WGS84	US	1
9:42590.0729166667	HumanObservation	8/8/16	1:45	Animalia	Vulpes vulpes	303296	4771721	15N	WGS84	US	1
9:42590.1173611111	HumanObservation	8/8/16	2:49	Animalia	Vulpes vulpes	301588.2	4770202	15N	WGS84	US	1
9:42590.1611111111	HumanObservation	8/8/16	3:52	Animalia	Vulpes vulpes	301620.6	4770939	15N	WGS84	US	1
9:42590.2006944444	HumanObservation	8/8/16	4:49	Animalia	Vulpes vulpes	301476.4	4770101	15N	WGS84	US	1
9:42598.6347222222	HumanObservation	8/16/16	15:14	Animalia	Vulpes vulpes	301843	4770394	15N	WGS84	US	1
9:42598.6770833333	HumanObservation	8/16/16	16:15	Animalia	Vulpes vulpes	301889.5	4770372	15N	WGS84	US	1
9:42598.7229166667	HumanObservation	8/16/16	17:21	Animalia	Vulpes vulpes	301738.7	4770339	15N	WGS84	US	1
9:42598.7604166667	HumanObservation	8/16/16	18:15	Animalia	Vulpes vulpes	301842.3	4770369	15N	WGS84	US	1
9:42598.8020833333	HumanObservation	8/16/16	19:15	Animalia	Vulpes vulpes	301852.8	4770363	15N	WGS84	US	1
9:42606.8125	HumanObservation	8/24/16	19:30	Animalia	Vulpes vulpes	302893	4771548	15N	WGS84	US	1
9:42606.8541666667	HumanObservation	8/24/16	20:30	Animalia	Vulpes vulpes	302593	4771411	15N	WGS84	US	1
9:42606.8951388889	HumanObservation	8/24/16	21:29	Animalia	Vulpes vulpes	301901	4770295	15N	WGS84	US	1
9:42606.9319444444	HumanObservation	8/24/16	22:22	Animalia	Vulpes vulpes	301706	4770151	15N	WGS84	US	1
9:42615.03125	HumanObservation	9/2/16	0:45	Animalia	Vulpes vulpes	304483	4769480	15N	WGS84	US	1
9:42621.2361111111	HumanObservation	9/8/16	5:40	Animalia	Vulpes vulpes	301946	4771583	15N	WGS84	US	1
9:42621.2784722222	HumanObservation	9/8/16	6:41	Animalia	Vulpes vulpes	302454	4771406	15N	WGS84	US	1
9:42621.3180555556	HumanObservation	9/8/16	7:38	Animalia	Vulpes vulpes	303166	4771548	15N	WGS84	US	1
9:42621.3611111111	HumanObservation	9/8/16	8:40	Animalia	Vulpes vulpes	303166	4771548	15N	WGS84	US	1
9:42621.4013888889	HumanObservation	9/8/16	9:38	Animalia	Vulpes vulpes	303166	4771548	15N	WGS84	US	1
9:42626.911111	HumanObservation	9/13/16	21:52	Animalia	Vulpes vulpes	301987.7	4770948	15N	WGS84	US	1
9:42626.951389	HumanObservation	9/13/16	22:50	Animalia	Vulpes vulpes	301775	4770525	15N	WGS84	US	1
9:42626.994444	HumanObservation	9/13/16	23:52	Animalia	Vulpes vulpes	301694	4771049	15N	WGS84	US	1
9:42627.029861	HumanObservation	9/14/16	0:43	Animalia	Vulpes vulpes	302154	4770883	15N	WGS84	US	1
9:42627.070833	HumanObservation	9/14/16	1:42	Animalia	Vulpes vulpes	302104	4770755	15N	WGS84	US	1
9:42633.0493055556	HumanObservation	9/20/16	1:11	Animalia	Vulpes vulpes	303315.1	4770209	15N	WGS84	US	1
9:42633.0875	HumanObservation	9/20/16	2:06	Animalia	Vulpes vulpes	303812	4770076	15N	WGS84	US	1
9:42633.1284722222	HumanObservation	9/20/16	3:05	Animalia	Vulpes vulpes	303744	4770883	15N	WGS84	US	1
9:42633.1736111111	HumanObservation	9/20/16	4:10	Animalia	Vulpes vulpes	301682.1	4770377	15N	WGS84	US	1
9:42633.2131944444	HumanObservation	9/20/16	5:07	Animalia	Vulpes vulpes	301858.1	4770530	15N	WGS84	US	1
9:42642.6534722222	HumanObservation	9/29/16	15:41	Animalia	Vulpes vulpes	302320.8	4769884	15N	WGS84	US	1
9:42642.6923611111	HumanObservation	9/29/16	16:37	Animalia	Vulpes vulpes	302313.8	4769878	15N	WGS84	US	1
9:42642.7347222222	HumanObservation	9/29/16	17:38	Animalia	Vulpes vulpes	302313.8	4769878	15N	WGS84	US	1
9:42642.7763888889	HumanObservation	9/29/16	18:38	Animalia	Vulpes vulpes	302313.8	4769878	15N	WGS84	US	1
9:42642.8159722222	HumanObservation	9/29/16	19:35	Animalia	Vulpes vulpes	302097	4769791	15N	WGS84	US	1
9:42649.809722222	HumanObservation	10/6/16	19:26	Animalia	Vulpes vulpes	301905.4161	4770676.668	15N	WGS84	US	1
9:42649.850694444	HumanObservation	10/6/16	20:25	Animalia	Vulpes vulpes	301876.1424	4770323.495	15N	WGS84	US	1
9:42649.890972222	HumanObservation	10/6/16	21:23	Animalia	Vulpes vulpes	301878.0207	4770405.89	15N	WGS84	US	1
9:42649.933333333	HumanObservation	10/6/16	22:24	Animalia	Vulpes vulpes	301892.8787	4770365.181	15N	WGS84	US	1
9:42649.966666667	HumanObservation	10/6/16	23:12	Animalia	Vulpes vulpes	301919.9415	4769695.375	15N	WGS84	US	1
9:42653.0347222	HumanObservation	10/10/16	0:50	Animalia	Vulpes vulpes	303187.5	4771604	15N	WGS84	US	1
9:42653.0736111	HumanObservation	10/10/16	1:46	Animalia	Vulpes vulpes	303164	4771703	15N	WGS84	US	1
9:42653.1131944	HumanObservation	10/10/16	2:43	Animalia	Vulpes vulpes	303106	4771593	15N	WGS84	US	1
9:42653.1527778	HumanObservation	10/10/16	3:40	Animalia	Vulpes vulpes	303049	4771104	15N	WGS84	US	1
9:42653.1979167	HumanObservation	10/10/16	4:45	Animalia	Vulpes vulpes	302210	4771125	15N	WGS84	US	1
9:42664.23125	HumanObservation	10/21/16	5:33	Animalia	Vulpes vulpes	301730.1	4770389	15N	WGS84	US	1
9:42664.273611	HumanObservation	10/21/16	6:34	Animalia	Vulpes vulpes	301830.1	4770332	15N	WGS84	US	1
9:42664.314583	HumanObservation	10/21/16	7:33	Animalia	Vulpes vulpes	300965.1	4771104	15N	WGS84	US	1
9:42664.354167	HumanObservation	10/21/16	8:30	Animalia	Vulpes vulpes	300965.1	4771104	15N	WGS84	US	1
9:42664.395139	HumanObservation	10/21/16	9:29	Animalia	Vulpes vulpes	300965.1	4771104	15N	WGS84	US	1
9:42668.830556	HumanObservation	10/25/16	19:56	Animalia	Vulpes vulpes	302107.9	4770387	15N	WGS84	US	1
9:42668.888889	HumanObservation	10/25/16	21:20	Animalia	Vulpes vulpes	301917	4770392	15N	WGS84	US	1
9:42668.931944	HumanObservation	10/25/16	22:22	Animalia	Vulpes vulpes	301937.8	4770419	15N	WGS84	US	1
9:42669.010417	HumanObservation	10/26/16	0:15	Animalia	Vulpes vulpes	303195	4771588	15N	WGS84	US	1
9:42669.052083	HumanObservation	10/26/16	1:15	Animalia	Vulpes vulpes	302516.1	4769975	15N	WGS84	US	1
9:42675.086806	HumanObservation	11/1/16	2:05	Animalia	Vulpes vulpes	301868.4	4770410	15N	WGS84	US	1
9:42675.125	HumanObservation	11/1/16	3:00	Animalia	Vulpes vulpes	301883	4770594	15N	WGS84	US	1
9:42675.174306	HumanObservation	11/1/16	4:11	Animalia	Vulpes vulpes	303166.3	4771511	15N	WGS84	US	1
9:42675.215278	HumanObservation	11/1/16	5:10	Animalia	Vulpes vulpes	303157	4771539	15N	WGS84	US	1
9:42675.258333	HumanObservation	11/1/16	6:12	Animalia	Vulpes vulpes	303156.5	4771533	15N	WGS84	US	1
9:42686.613194	HumanObservation	11/12/16	14:43	Animalia	Vulpes vulpes	300863.6	4771129	15N	WGS84	US	1
9:42686.65625	HumanObservation	11/12/16	15:45	Animalia	Vulpes vulpes	300959.9	4771177	15N	WGS84	US	1
9:42686.692361	HumanObservation	11/12/16	16:37	Animalia	Vulpes vulpes	300923.4	4771253	15N	WGS84	US	1
9:42686.734028	HumanObservation	11/12/16	17:37	Animalia	Vulpes vulpes	301920	4770454	15N	WGS84	US	1
9:42686.775694	HumanObservation	11/12/16	18:37	Animalia	Vulpes vulpes	301789	4770045	15N	WGS84	US	1
9:42691.015277778	HumanObservation	11/17/16	0:22	Animalia	Vulpes vulpes	303267.4291	4771589.342	15N	WGS84	US	1
9:42691.054861111	HumanObservation	11/17/16	1:19	Animalia	Vulpes vulpes	303836	4770463	15N	WGS84	US	1
9:42691.101388889	HumanObservation	11/17/16	2:26	Animalia	Vulpes vulpes	303615.4328	4770486.199	15N	WGS84	US	1
9:42691.141666667	HumanObservation	11/17/16	3:24	Animalia	Vulpes vulpes	301467	4769827	15N	WGS84	US	1
9:42691.184722222	HumanObservation	11/17/16	4:26	Animalia	Vulpes vulpes	302141.127	4770884.513	15N	WGS84	US	1
9:42697.220833333	HumanObservation	11/23/16	5:18	Animalia	Vulpes vulpes	301299.9369	4771291.754	15N	WGS84	US	1
9:42697.2625	HumanObservation	11/23/16	6:18	Animalia	Vulpes vulpes	301263.8366	4771278.663	15N	WGS84	US	1
9:42697.304166667	HumanObservation	11/23/16	7:18	Animalia	Vulpes vulpes	300921.559	4771110.103	15N	WGS84	US	1
9:42697.345833333	HumanObservation	11/23/16	8:18	Animalia	Vulpes vulpes	300881.3673	4770980.683	15N	WGS84	US	1
9:42697.3875	HumanObservation	11/23/16	9:18	Animalia	Vulpes vulpes	300825.625	4771024.942	15N	WGS84	US	1
9:42702.825	HumanObservation	11/28/16	19:48	Animalia	Vulpes vulpes	300946.9	4771284	15N	WGS84	US	1
9:42702.86875	HumanObservation	11/28/16	20:51	Animalia	Vulpes vulpes	300899.1	4771226	15N	WGS84	US	1
9:42702.9125	HumanObservation	11/28/16	21:54	Animalia	Vulpes vulpes	301096.5	4771330	15N	WGS84	US	1
9:42702.963194	HumanObservation	11/28/16	23:07	Animalia	Vulpes vulpes	300744.2	4771199	15N	WGS84	US	1
9:42703.010417	HumanObservation	11/28/16	0:15	Animalia	Vulpes vulpes	301111.8	4770556	15N	WGS84	US	1
9:42709.048611	HumanObservation	12/5/16	1:10	Animalia	Vulpes vulpes	303238	4771377	15N	WGS84	US	1
9:42709.088194	HumanObservation	12/5/16	2:07	Animalia	Vulpes vulpes	303381	4770563	15N	WGS84	US	1
9:42709.125	HumanObservation	12/5/16	3:00	Animalia	Vulpes vulpes	304316	4770635	15N	WGS84	US	1
9:42709.174306	HumanObservation	12/5/16	4:11	Animalia	Vulpes vulpes	302322.4	4769839	15N	WGS84	US	1
9:42709.215278	HumanObservation	12/5/16	5:10	Animalia	Vulpes vulpes	300678	4770480	15N	WGS84	US	1
9:42718.600694444	HumanObservation	12/14/16	14:25	Animalia	Vulpes vulpes	301244.1627	4771097.178	15N	WGS84	US	1
9:42718.642361111	HumanObservation	12/14/16	15:25	Animalia	Vulpes vulpes	300919.0043	4771220.887	15N	WGS84	US	1
9:42718.684027778	HumanObservation	12/14/16	16:25	Animalia	Vulpes vulpes	300836.1159	4771202.833	15N	WGS84	US	1
9:42718.725694444	HumanObservation	12/14/16	17:25	Animalia	Vulpes vulpes	300824.5304	4771199.142	15N	WGS84	US	1
9:42718.763888889	HumanObservation	12/14/16	18:20	Animalia	Vulpes vulpes	301828	4770433	15N	WGS84	US	1
9:42724.8	HumanObservation	12/20/16	19:12	Animalia	Vulpes vulpes	302140	4770544	15N	WGS84	US	1
9:42724.852777	HumanObservation	12/20/16	20:28	Animalia	Vulpes vulpes	303608.9324	4770455.785	15N	WGS84	US	1
9:42724.895833333	HumanObservation	12/20/16	21:30	Animalia	Vulpes vulpes	303190.7931	4770173.225	15N	WGS84	US	1
9:42724.934027778	HumanObservation	12/20/16	22:25	Animalia	Vulpes vulpes	302184	4770878	15N	WGS84	US	1
9:42724.977083333	HumanObservation	12/20/16	23:27	Animalia	Vulpes vulpes	302209.8629	4770785.383	15N	WGS84	US	1
9:42732.034722	HumanObservation	12/28/16	0:50	Animalia	Vulpes vulpes	304586.3	4770068	15N	WGS84	US	1
9:42732.077083	HumanObservation	12/28/16	1:51	Animalia	Vulpes vulpes	305491.1	4770148	15N	WGS84	US	1
9:42732.115972	HumanObservation	12/28/16	2:47	Animalia	Vulpes vulpes	305696.8	4770120	15N	WGS84	US	1
9:42732.161111	HumanObservation	12/28/16	3:52	Animalia	Vulpes vulpes	306089.6	4769291	15N	WGS84	US	1
9:42732.196528	HumanObservation	12/28/16	4:43	Animalia	Vulpes vulpes	304945	4769821	15N	WGS84	US	1
10:42192.0777777778	HumanObservation	7/7/15	1:52	Animalia	Canis latrans	297530	4771455	15N	WGS84	US	1
10:42192.1277777778	HumanObservation	7/7/15	3:04	Animalia	Canis latrans	297815	4771359	15N	WGS84	US	1
10:42192.1715277778	HumanObservation	7/7/15	4:07	Animalia	Canis latrans	297811	4771372	15N	WGS84	US	1
10:42192.2125	HumanObservation	7/7/15	5:06	Animalia	Canis latrans	297003	4770408	15N	WGS84	US	1
10:42192.2534722222	HumanObservation	7/7/15	6:05	Animalia	Canis latrans	297240	4771189	15N	WGS84	US	1
10:42198.6708333333	HumanObservation	7/13/15	16:06	Animalia	Canis latrans	297901	4772005	15N	WGS84	US	1
10:42198.7076388889	HumanObservation	7/13/15	16:59	Animalia	Canis latrans	297878	4771937	15N	WGS84	US	1
10:42198.7444444444	HumanObservation	7/13/15	17:52	Animalia	Canis latrans	297849	4771957	15N	WGS84	US	1
10:42198.7826388889	HumanObservation	7/13/15	18:47	Animalia	Canis latrans	297691	4771958	15N	WGS84	US	1
10:42198.825	HumanObservation	7/13/15	19:48	Animalia	Canis latrans	297759	4772081	15N	WGS84	US	1
10:42205.86875	HumanObservation	7/20/15	20:51	Animalia	Canis latrans	297397	4769569	15N	WGS84	US	1
10:42205.9006944444	HumanObservation	7/20/15	21:37	Animalia	Canis latrans	297377	4769165	15N	WGS84	US	1
10:42205.9534722222	HumanObservation	7/20/15	22:53	Animalia	Canis latrans	297370	4769517	15N	WGS84	US	1
10:42205.9951388889	HumanObservation	7/20/15	23:53	Animalia	Canis latrans	296709	4770978	15N	WGS84	US	1
10:42206.05	HumanObservation	7/21/15	1:12	Animalia	Canis latrans	298367	4771015	15N	WGS84	US	1
10:42215.0652777778	HumanObservation	7/30/15	1:34	Animalia	Canis latrans	298588	4770334	15N	WGS84	US	1
10:42215.1013888889	HumanObservation	7/30/15	2:26	Animalia	Canis latrans	298727	4770115	15N	WGS84	US	1
10:42215.14375	HumanObservation	7/30/15	3:27	Animalia	Canis latrans	298693	4770125	15N	WGS84	US	1
10:42215.1861111111	HumanObservation	7/30/15	4:28	Animalia	Canis latrans	298703	4770107	15N	WGS84	US	1
10:42215.2277777778	HumanObservation	7/30/15	5:28	Animalia	Canis latrans	298502	4770478	15N	WGS84	US	1
10:42219.2673611111	HumanObservation	8/3/15	6:25	Animalia	Canis latrans	297323	4771588	15N	WGS84	US	1
10:42219.3215277778	HumanObservation	8/3/15	7:43	Animalia	Canis latrans	297259	4770889	15N	WGS84	US	1
10:42219.3597222222	HumanObservation	8/3/15	8:38	Animalia	Canis latrans	297398	4770980	15N	WGS84	US	1
10:42219.3923611111	HumanObservation	8/3/15	9:25	Animalia	Canis latrans	297366	4771188	15N	WGS84	US	1
10:42226.8486111111	HumanObservation	8/10/15	20:22	Animalia	Canis latrans	297523	4771390	15N	WGS84	US	1
10:42226.8902777778	HumanObservation	8/10/15	21:22	Animalia	Canis latrans	297814	4770179	15N	WGS84	US	1
10:42226.9395833333	HumanObservation	8/10/15	22:33	Animalia	Canis latrans	297745	4770225	15N	WGS84	US	1
10:42226.9847222222	HumanObservation	8/10/15	23:38	Animalia	Canis latrans	297674	4770048	15N	WGS84	US	1
10:42227.0256944444	HumanObservation	8/11/15	0:37	Animalia	Canis latrans	297816	4770148	15N	WGS84	US	1
10:42238.0944444444	HumanObservation	8/22/15	2:16	Animalia	Canis latrans	296892	4772185	15N	WGS84	US	1
10:42238.1361111111	HumanObservation	8/22/15	3:16	Animalia	Canis latrans	297492	4772141	15N	WGS84	US	1
[truncated: 3,727 more rows]
